# Supplementary material for: Increased A-to-I RNA editing in atherosclerosis and cardiomyopathies
Source: PLoS Comput Biol. 2023 Apr 10;19(4):e1010923. doi: 10.1371/journal.pcbi.1010923 (PMC10085048; doi:10.1371/journal.pcbi.1010923)
Supplement: S1 Table — (XLSX) [file pcbi.1010923.s006.xlsx]

## Sheet: Sheet1
	ASCVD Patients	Cerebrovascular Patients	Control	P. value
N	104	145	228
Gender = Female (%)	26 ( 25.0)	64 ( 44.1)	78 ( 34.2)	0.007
Age (mean (SD))	58.02 (8.44)	54.12 (10.23)	48.47 (14.47)	<0.001
Race (%)				0.04
Asian	1 ( 1.0)	2 ( 1.4)	3 ( 1.3)
Black	10 ( 9.6)	32 ( 22.1)	24 ( 10.5)
White	92 ( 88.5)	110 ( 75.9)	199 ( 87.3)
American Indian	1 ( 1.0)	1 ( 0.7)	0 ( 0.0)
Unknown	0 ( 0.0)	0 ( 0.0)	2 ( 0.9)
BMI (mean (SD))	28.06 (4.15)	27.54 (3.76)	26.50 (4.15)	0.002
Inflammatory Arthritis = Yes (%)	6 ( 5.8)	17 ( 11.8)	23 ( 10.1)	0.271
History of cancer = Yes (%)	1 ( 1.0)	1 ( 0.7)	5 ( 2.2)	0.447
Non metastatic malignancy = Yes (%)	5 ( 4.8)	8 ( 5.6)	13 ( 5.7)	0.945
Dialysis = Yes (%)	5 ( 4.8)	3 ( 2.1)	3 ( 1.3)	0.15
Idiopathic heart Disease = Yes (%)	13 ( 13.0)	4 ( 3.4)	1 ( 0.5)	<0.001
H.T.N = Yes (%)	75 ( 73.5)	78 ( 65.0)	78 ( 39.0)	<0.001
S.L.E = Yes (%)	0 ( 0.0)	3 ( 2.5)	0 ( 0.0)	0.021
Transplanted organ = Yes (%)	8 ( 7.8)	8 ( 6.8)	6 ( 3.0)	0.138
O.M = Yes (%)	2 ( 2.0)	0 ( 0.0)	4 ( 2.0)	0.304
R.A = Yes (%)	3 ( 2.9)	1 ( 0.8)	5 ( 2.5)	0.501
Schizophrenia = Yes (%)	3 ( 2.9)	2 ( 1.7)	8 ( 4.0)	0.502
Steroids = Yes (%)	6 ( 5.9)	3 ( 2.5)	4 ( 2.0)	0.167
History of seizures = Yes (%)	1 ( 1.0)	6 ( 5.1)	3 ( 1.5)	0.075
DM1 = Yes (%)	11 ( 10.8)	5 ( 4.2)	4 ( 2.0)	0.003
