# Supplementary material for: Increased A-to-I RNA editing in atherosclerosis and cardiomyopathies
Source: PLoS Comput Biol. 2023 Apr 10;19(4):e1010923. doi: 10.1371/journal.pcbi.1010923 (PMC10085048; doi:10.1371/journal.pcbi.1010923)
Supplement: S2 Table — (XLSX) [file pcbi.1010923.s007.xlsx]

## Sheet: Sheet1
Dataset
	Number of controls	Number of patients
ICM	14	13
DCM	14	37
ICM validation	10	20
GTEX cohort
	Number of controls	Number of ASCVD patients	Number of CVA patients
Artery aorta	113	47	86
Artery tibial	173	76	108
Artery coronary	67	18	56
Heart LV	112	48	86
Heart LAA	97	53	67
