# Supplementary material for: Increased A-to-I RNA editing in atherosclerosis and cardiomyopathies
Source: PLoS Comput Biol. 2023 Apr 10;19(4):e1010923. doi: 10.1371/journal.pcbi.1010923 (PMC10085048; doi:10.1371/journal.pcbi.1010923)
Supplement: S3 Table — (CSV) [file pcbi.1010923.s008.csv]

Site_Tissue\ID	111FC	111YS	1122O	117YW	117YX	11DXX	11DXY	11DXZ	11EM3	11EMC	11GS4	11GSP	11I78	11LCK	11O72	11ONC	11TT1	11TUW	11ZUS	11ZVC	1211K	1212Z	12584	12696	1269C	12BJ1	12WSC	12WSD	12WSG	12WSK	12ZZW	12ZZY	12ZZZ	13112	1313W	1314G	131XE	131XF	131XG	131XH	132AR	132NY	132QS	1339X	1399R	1399S	1399T	1399U	139UC
COPA_LeftVentricle	0.353	0.276	0.14	0.444	0.224	0.2	NA	0.405	0.138	0.385	0.438	0.4	0.183	0.215	0.4	NA	0.098	0.5	0.261	0.182	0.133	0.444	0.8	0.179	NA	0.159	0.458	0.217	0.185	0.345	0.636	NA	NA	0.7	0.571	0.2	0.182	0.148	0.15	0.3	0.196	0.208	0.311	0.123	0.107	0.173	NA	0.155	NA
COG3_LeftVentricle	0.5	NA	0.182	NA	0.167	0.25	NA	0.125	0.143	NA	NA	NA	0.15	0.182	0.5	NA	0.115	0.455	0.176	NA	0.222	NA	0.571	0.2	NA	0.2	0.412	0.571	NA	0.312	0.455	NA	NA	NA	0.389	NA	0.385	NA	0.267	NA	0.133	NA	0.167	0.062	0.25	0.278	NA	0.385	NA
NEIL1_2_LeftVentricle	0.385	0.5	0.364	0.6	NA	NA	0.438	0.706	NA	0.594	0.6	NA	0.364	0.625	0.467	NA	0.083	0.706	0.4	0.286	NA	0.5	NA	NA	0.8	NA	0.562	0.367	0.25	0.1	0.613	0.526	0.684	0.467	0.347	0.429	NA	0.462	0.273	NA	0.214	0.385	0.312	NA	0.3	0.615	NA	0.727	0.533
PUM2_LeftVentricle	0.037	0.111	0	NA	0.033	0	NA	0.042	0	0.25	NA	0.167	0.074	0	0.143	NA	0.042	0.057	0.143	0.211	0	0.056	NA	0.152	0.25	0	0.086	0.125	0	0.048	0.1	NA	0	0.139	0.038	0.167	0.125	NA	0.061	NA	0.032	0	0.04	0.118	0.042	0.036	NA	0.05	NA
LOC255130_LeftVentricle	0.313	0.205	0.212	0.419	0.195	0.232	0.439	0.203	0.168	0.491	0.442	0.46	0.216	0.191	0.341	0.357	0.214	0.296	0.288	0.37	0.25	0.37	0.409	0.188	0.424	0.159	0.441	0.323	0.197	0.188	0.423	0.425	0.288	0.533	0.348	0.34	0.281	0.174	0.167	0.38	0.158	0.35	0.206	0.155	0.244	0.195	0.343	0.441	0.371
SCNN1D_1_Appendage	0.056	NA	0	NA	NA	NA	NA	NA	0	0.111	NA	NA	NA	NA	0.083	NA	NA	NA	0	0.182	NA	NA	NA	NA	NA	NA	0	0	NA	NA	NA	0	NA	NA	0.2	NA	NA	NA	NA	NA	0.071	0.111	NA	NA	NA	NA	NA	0.077	NA
SCNN1D_3_Appendage	0.444	NA	0.25	0.417	NA	NA	0.4	NA	0.133	0.308	0.091	0.467	NA	0.2	0.25	NA	0.167	0.6	0.25	0.348	NA	NA	0.556	0.308	NA	NA	0.167	NA	0.4	NA	NA	0.125	NA	0.286	0.667	NA	NA	0.231	NA	NA	0.2	0.304	0.3	0.167	0.3	NA	0.333	0.091	NA
SCNN1D_5_Appendage	0.263	NA	0.3	0	NA	NA	0.353	NA	0	0.16	NA	0.091	NA	0.143	0.214	NA	0	0.2	0.158	0.136	0	NA	0.474	0.231	NA	NA	0	NA	0.071	NA	NA	0.118	NA	0.25	0.25	NA	NA	0.071	NA	NA	0.095	0.273	NA	0.083	0	NA	0.133	0.182	NA
COPA_Appendage	0.565	0.156	0.299	0.5	0.204	0.253	0.692	0.245	0.327	0.296	0.647	0.36	NA	0.286	0.625	0.455	0.182	0.316	0.7	0.526	0.174	0.588	0.677	0.23	NA	0.258	0.28	0.385	0.286	0.227	NA	0.38	NA	0.368	0.426	NA	0.318	0.247	0.155	NA	0.145	0.212	0.304	0.196	0.204	0.211	0.277	0.143	NA
PDCD7_1_Appendage	0.105	0	0	NA	0	0	NA	0	0	0.077	0.091	0.231	NA	0	NA	NA	0	0.1	NA	NA	0	NA	0.25	0.062	NA	NA	NA	NA	0	0	NA	0.188	NA	0.2	0	NA	0.133	0	0.143	NA	0	0.3	0	NA	0	0	0.25	0	NA
NEIL1_1_Appendage	0.9	0.538	0.708	0.889	0.808	0.714	0.938	0.75	0.76	0.871	0.893	NA	NA	0.783	NA	0.455	NA	0.76	0.944	0.933	0.909	NA	0.958	0.818	NA	0.737	0.857	0.909	0.941	0.75	NA	0.929	NA	0.812	0.87	NA	NA	0.808	0.667	NA	0.7	0.913	0.727	0.812	0.929	0.783	0.897	0.733	NA
NEIL1_2_Appendage	0.439	0.308	0.48	0.556	0.654	0.5	0.571	0.667	0.44	0.774	0.714	NA	NA	0.522	NA	0.083	NA	0.56	0.632	0.75	0.545	NA	0.833	0.5	NA	0.579	0.786	0.636	0.765	0.429	NA	0.464	NA	0.25	0.5	NA	NA	0.423	0.286	NA	0.3	0.731	0.364	0.294	0.231	0.348	0.757	0.467	NA
IFI30_Appendage	0	0	0	NA	0.019	0	0.25	0.077	0.019	0	0.091	0.13	NA	0	0.05	0.08	0	0	NA	0.121	0.03	0.056	0.158	0.039	NA	0.009	0.154	0.059	0	0	NA	0.117	NA	0.071	0.2	NA	0.048	0.026	0	NA	0	0.034	0	0	0	0	0.067	0	NA
ZNF587_1_Appendage	0.118	0	0	NA	0.05	NA	NA	0.077	0.071	0.389	NA	0.5	NA	0.071	NA	NA	0	0.273	0.071	0.333	NA	NA	NA	NA	NA	NA	NA	NA	0.167	0.067	NA	0.182	NA	0.167	0.357	NA	NA	0.2	0	NA	0	0.381	0	NA	0.091	0	0.182	0.071	NA
SON_3_Appendage	0	0	0.058	NA	0	0.041	NA	0	0	0.083	NA	0.182	NA	0.023	NA	NA	0.019	0.083	0.167	0.059	0.033	0.1	0.1	0.031	NA	0	0.16	0.125	0.03	0.019	NA	0.107	NA	0.214	0.208	NA	0.167	0.023	0.051	NA	0.029	0.258	0	0	0	0	0.179	0.047	NA
SON_4_Appendage	0.324	0.021	0.097	NA	0.106	0.02	0.083	0.214	0.044	0.227	NA	0.28	NA	0.105	0	0.286	0.111	0.061	0.158	0.294	0.043	0.154	0.308	0.125	NA	0.154	0.226	0.345	0.139	0.091	NA	0.067	NA	0.105	0.308	NA	0.333	0.093	0	NA	0.091	0.263	0.065	0.081	0.146	0	0.237	0.085	NA
RHOA_2_Appendage	0.636	NA	NA	NA	NA	NA	NA	NA	NA	0.5	0.385	0.538	NA	NA	0.417	NA	NA	0.455	0.294	0.364	NA	0.273	0.471	0.5	NA	NA	NA	0.4	NA	NA	NA	0.5	NA	0.538	0.7	NA	0.286	NA	NA	NA	0.148	0.444	NA	NA	NA	NA	0.667	NA	NA
CCNI_Appendage	0.129	0.008	0.016	0.129	0.01	0.02	0.238	0.09	0.021	0.099	0.086	0.179	NA	0.019	0.127	0.075	0.014	0.105	0.149	0.282	0.011	0.08	0.233	0.153	NA	0.007	0.146	0.158	0.076	0.031	NA	0.076	NA	0.137	0.264	NA	0.065	0.025	0.012	NA	0.017	0.084	0.015	0.009	0.038	0.004	0.103	0.01	NA
SCNN1D_1_Coronary	NA	NA	0.182	NA	0	0.083	0.25	NA	0.091	NA	0.182	NA	NA	NA	NA	0.143	0.091	NA	0.231	NA	NA	NA	NA	0.545	NA	NA	0.2	0.222	NA	NA	NA	NA	NA	NA	NA	NA	NA	0	NA	NA	0.227	NA	NA	NA	0.065	NA	NA	0	NA
SCNN1D_3_Coronary	NA	NA	0.385	NA	0.2	0.4	0.6	0.238	NA	NA	0.417	NA	0.333	NA	NA	0.667	0.409	NA	0.667	NA	NA	NA	NA	0.706	NA	NA	0.765	0.692	NA	0.364	NA	NA	NA	NA	NA	NA	NA	0.318	NA	NA	0.412	NA	NA	NA	0.333	0.4	NA	0.357	NA
SCNN1D_5_Coronary	NA	NA	0.214	NA	0.227	0.133	0.5	0.3	NA	NA	0.308	NA	0.267	NA	NA	0.5	0.167	NA	0.529	NA	NA	NA	NA	0.75	NA	NA	0.737	0.462	NA	0.167	NA	NA	NA	NA	NA	NA	NA	0.087	NA	NA	0.212	NA	NA	NA	0.357	0.182	NA	0.231	NA
RRNAD1_Coronary	NA	NA	0.077	NA	0	0	0.095	0.19	NA	NA	0.12	NA	0.048	NA	NA	0.059	0	NA	0.235	NA	NA	NA	NA	0.045	NA	NA	0.111	0.05	NA	0	NA	NA	NA	NA	NA	NA	NA	0.056	0	NA	0	NA	NA	NA	0	0	NA	0.048	NA
COPA_Coronary	NA	NA	0.515	NA	0.577	0.495	0.647	0.453	0.469	NA	0.538	NA	0.442	NA	NA	0.909	0.579	NA	0.826	NA	NA	NA	NA	0.614	NA	NA	0.5	0.687	NA	0.604	NA	NA	NA	NA	NA	NA	NA	0.403	0.367	NA	0.333	NA	NA	NA	0.645	0.609	NA	0.636	NA
SRP9_2_Coronary	NA	NA	0.778	NA	0.45	0.7	0.758	0.704	0.738	NA	0.636	NA	0.702	NA	NA	0.71	0.732	NA	0.651	NA	NA	NA	NA	0.778	NA	NA	0.803	0.844	NA	0.713	NA	NA	NA	NA	NA	NA	NA	0.646	0.606	NA	0.667	NA	NA	NA	0.684	0.76	NA	0.675	NA
GLI1_Coronary	NA	NA	NA	NA	0.2	NA	NA	NA	NA	NA	NA	NA	0.222	NA	NA	NA	NA	NA	0.75	NA	NA	NA	NA	NA	NA	NA	NA	NA	NA	NA	NA	NA	NA	NA	NA	NA	NA	0.333	NA	NA	NA	NA	NA	NA	0.345	NA	NA	NA	NA
PDCD7_2_Coronary	NA	NA	0.125	NA	0.029	0	0.083	0.143	NA	NA	0.2	NA	0.067	NA	NA	0.091	0	NA	0	NA	NA	NA	NA	0.118	NA	NA	0.069	0.235	NA	0.057	NA	NA	NA	NA	NA	NA	NA	0.04	0	NA	0.032	NA	NA	NA	0	0.036	NA	0.048	NA
PDCD7_4_Coronary	NA	NA	NA	NA	0	NA	NA	NA	NA	NA	NA	NA	NA	NA	NA	NA	0	NA	NA	NA	NA	NA	NA	NA	NA	NA	0.133	0.333	NA	0	NA	NA	NA	NA	NA	NA	NA	0.083	NA	NA	0	NA	NA	NA	NA	NA	NA	0	NA
PDCD7_5_Coronary	NA	NA	NA	NA	0	NA	NA	NA	NA	NA	NA	NA	NA	NA	NA	NA	0.1	NA	NA	NA	NA	NA	NA	NA	NA	NA	0.133	NA	NA	0.042	NA	NA	NA	NA	NA	NA	NA	0	0	NA	0	NA	NA	NA	NA	NA	NA	0	NA
NEIL1_2_Coronary	NA	NA	0.5	NA	0.667	0.552	0.774	0.769	0.389	NA	0.641	NA	0.629	NA	NA	0.556	NA	NA	0.846	NA	NA	NA	NA	0.838	NA	NA	0.909	0.692	NA	0.455	NA	NA	NA	NA	NA	NA	NA	0.537	0.711	NA	0.381	NA	NA	NA	0.538	0.455	NA	0.652	NA
DOK4_Coronary	NA	NA	0.182	NA	0	0.083	0.389	0.211	0.308	NA	0.333	NA	0	NA	NA	0.5	0.056	NA	0.231	NA	NA	NA	NA	0.261	NA	NA	0.043	0.538	NA	0.154	NA	NA	NA	NA	NA	NA	NA	0	0	NA	0	NA	NA	NA	0.05	0	NA	0	NA
ARHGAP23_Coronary	NA	NA	0.015	NA	0	0.012	0.077	0.028	0.017	NA	0.042	NA	0.038	NA	NA	0.143	0.034	NA	0	NA	NA	NA	NA	0.093	NA	NA	0.108	0.119	NA	0.053	NA	NA	NA	NA	NA	NA	NA	0	0	NA	0.034	NA	NA	NA	0.025	0	NA	0	NA
PNMT_Coronary	NA	NA	0.5	NA	0	0.31	NA	0.19	0.231	NA	NA	NA	0.28	NA	NA	NA	NA	NA	0.231	NA	NA	NA	NA	0.533	NA	NA	NA	0.583	NA	0.438	NA	NA	NA	NA	NA	NA	NA	0.25	0.15	NA	NA	NA	NA	NA	0.3	0.067	NA	0.154	NA
TRIM65_Coronary	NA	NA	0	NA	0.024	0	0.37	0	0	NA	0.185	NA	0	NA	NA	0.25	0	NA	0.1	NA	NA	NA	NA	0.088	NA	NA	0.172	0.128	NA	0	NA	NA	NA	NA	NA	NA	NA	0	0	NA	0	NA	NA	NA	0.041	0	NA	0	NA
GIPC1_1_Coronary	NA	NA	0.245	NA	0	0.035	0.18	0.041	0.042	NA	0.091	NA	0.078	NA	NA	0.133	0.028	NA	0.098	NA	NA	NA	NA	0.289	NA	NA	0.143	0.197	NA	0.123	NA	NA	NA	NA	NA	NA	NA	0.039	0	NA	0	NA	NA	NA	0.056	0.029	NA	0.086	NA
GIPC1_2_Coronary	NA	NA	0.133	NA	0.127	0.031	0.111	0.25	0.068	NA	0.196	NA	0.025	NA	NA	0.138	0.032	NA	0.242	NA	NA	NA	NA	0.132	NA	NA	0.167	0.14	NA	0.132	NA	NA	NA	NA	NA	NA	NA	0.027	0.025	NA	0.019	NA	NA	NA	0.056	0.043	NA	0.092	NA
IFI30_Coronary	NA	NA	0	NA	0.016	0.008	0.063	0.017	0.024	NA	0.032	NA	0.02	NA	NA	0.074	0	NA	0.25	NA	NA	NA	NA	0.043	NA	NA	0.3	0.064	NA	0	NA	NA	NA	NA	NA	NA	NA	0.002	0.003	NA	0.007	NA	NA	NA	0.044	0.007	NA	0.007	NA
HIF3A_1_Coronary	NA	NA	0.282	NA	0.118	0.178	0.564	0.372	0.169	NA	0.373	NA	0.227	NA	NA	0.468	NA	NA	0.357	NA	NA	NA	NA	0.406	NA	NA	0.451	0.443	NA	0.31	NA	NA	NA	NA	NA	NA	NA	0.244	0.102	NA	0.143	NA	NA	NA	0.114	0.219	NA	0.184	NA
HIF3A_3_Coronary	NA	NA	0.638	NA	0	0.535	0.688	0.662	0.429	NA	0.727	NA	0.467	NA	NA	0.714	0.312	NA	0.4	NA	NA	NA	NA	0.803	NA	NA	0.734	0.723	NA	0.63	NA	NA	NA	NA	NA	NA	NA	0.473	0.3	NA	0.5	NA	NA	NA	0.692	0.333	NA	0.498	NA
ZNF358_Coronary	NA	NA	0.281	NA	0.023	0.123	0.395	0.398	0.152	NA	0.278	NA	0.141	NA	NA	0.399	0.102	NA	0.215	NA	NA	NA	NA	0.277	NA	NA	0.331	0.432	NA	0.29	NA	NA	NA	NA	NA	NA	NA	0.159	0.042	NA	0.069	NA	NA	NA	0.211	0.069	NA	0.176	NA
PPIL3_1_Coronary	NA	NA	0.643	NA	0.257	0.583	0.733	0.368	0.417	NA	0.636	NA	NA	NA	NA	0.615	NA	NA	0.636	NA	NA	NA	NA	0.667	NA	NA	0.567	0.571	NA	0.474	NA	NA	NA	NA	NA	NA	NA	0.5	0.308	NA	0.471	NA	NA	NA	0.5	0.3	NA	0.438	NA
PPIL3_2_Coronary	NA	NA	0.1	NA	0.414	0.158	0.417	0.5	0.5	NA	0.444	NA	0.083	NA	NA	0.462	0.083	NA	0.333	NA	NA	NA	NA	0.684	NA	NA	0.429	0.231	NA	0.25	NA	NA	NA	NA	NA	NA	NA	0.4	NA	NA	0.294	NA	NA	NA	0.4	0.417	NA	0.312	NA
SON_1_Coronary	NA	NA	0.06	NA	0	0.032	NA	0.065	0.049	NA	0.056	NA	0.03	NA	NA	0	0.013	NA	0	NA	NA	NA	NA	0.043	NA	NA	0.1	0.066	NA	0.021	NA	NA	NA	NA	NA	NA	NA	0.02	0	NA	0	NA	NA	NA	0.047	0	NA	0.021	NA
SON_2_Coronary	NA	NA	0.197	NA	0.025	0.075	NA	0.188	0.083	NA	0.261	NA	0.082	NA	NA	0.179	0.115	NA	0.4	NA	NA	NA	NA	0.154	NA	NA	0.259	0.206	NA	0.138	NA	NA	NA	NA	NA	NA	NA	0.138	0.038	NA	0.059	NA	NA	NA	0.063	0.114	NA	0.047	NA
SON_4_Coronary	NA	NA	0.179	NA	0.059	0.219	0.214	0.314	0.193	NA	0.762	NA	0.208	NA	NA	0.524	0.25	NA	0.389	NA	NA	NA	NA	0.382	NA	NA	0.379	0.348	NA	0.314	NA	NA	NA	NA	NA	NA	NA	0.169	0.157	NA	0.279	NA	NA	NA	0.242	0.135	NA	0.179	NA
C21orf2_Coronary	NA	NA	0	NA	0	0	0.056	0.059	NA	NA	NA	NA	0	NA	NA	0	0	NA	0	NA	NA	NA	NA	0.056	NA	NA	0.156	0.15	NA	NA	NA	NA	NA	NA	NA	NA	NA	0	0	NA	0.091	NA	NA	NA	0	0	NA	0	NA
TSEN2_1_Coronary	NA	NA	NA	NA	0.105	0.154	0.167	NA	0	NA	NA	NA	0	NA	NA	0.273	0.071	NA	0.133	NA	NA	NA	NA	0.167	NA	NA	0.222	0.091	NA	NA	NA	NA	NA	NA	NA	NA	NA	0	0	NA	0.25	NA	NA	NA	0	NA	NA	0.273	NA
TSEN2_2_Coronary	NA	NA	0.083	NA	0.2	0.125	0.077	NA	0.062	NA	NA	NA	0	NA	NA	0.286	0.154	NA	0.176	NA	NA	NA	NA	0.125	NA	NA	0.28	0.182	NA	NA	NA	NA	NA	NA	NA	NA	NA	0.1	NA	NA	NA	NA	NA	NA	0	NA	NA	0	NA
RHOA_1_Coronary	NA	NA	0.045	NA	0.37	0.125	0.545	0.231	0	NA	0.433	NA	0.207	NA	NA	0.462	0.25	NA	0.409	NA	NA	NA	NA	0.214	NA	NA	0.378	0.3	NA	0.118	NA	NA	NA	NA	NA	NA	NA	0.375	0.133	NA	0.204	NA	NA	NA	0.083	0.227	NA	0.2	NA
RHOA_2_Coronary	NA	NA	0.136	NA	0.148	0.062	0.545	0	0.083	NA	0.621	NA	0.138	NA	NA	0.538	0.417	NA	0.545	NA	NA	NA	NA	0.25	NA	NA	0.389	0.3	NA	0.143	NA	NA	NA	NA	NA	NA	NA	0.188	0	NA	0.068	NA	NA	NA	0.103	0.045	NA	0.071	NA
RHOA_3_Coronary	NA	NA	0.15	NA	0.179	0.15	NA	0.385	0.385	NA	0.423	NA	0.167	NA	NA	0.308	0.067	NA	0.6	NA	NA	NA	NA	0.364	NA	NA	0.538	0.412	NA	0.5	NA	NA	NA	NA	NA	NA	NA	0.2	0.176	NA	0.156	NA	NA	NA	0.229	0.211	NA	0.188	NA
RHOA_5_Coronary	NA	NA	0.333	NA	0	0.231	0.375	0.062	0.167	NA	0.478	NA	0.059	NA	NA	0.619	0.143	NA	0.64	NA	NA	NA	NA	0.588	NA	NA	0.525	0.4	NA	0.176	NA	NA	NA	NA	NA	NA	NA	0.062	0	NA	0.051	NA	NA	NA	0.103	0.056	NA	0.188	NA
RHOA_6_Coronary	NA	NA	0.062	NA	0	0	0.182	0.091	0.067	NA	0.2	NA	0.103	NA	NA	0.143	0.214	NA	0.16	NA	NA	NA	NA	0.412	NA	NA	0.161	0.222	NA	0	NA	NA	NA	NA	NA	NA	NA	0	0.053	NA	0	NA	NA	NA	0.069	0	NA	0.062	NA
CCNI_Coronary	NA	NA	0.063	NA	0.022	0.055	0.296	0.217	0.039	NA	0.182	NA	0.048	NA	NA	0.199	0.078	NA	0.387	NA	NA	NA	NA	0.312	NA	NA	0.435	0.26	NA	0.078	NA	NA	NA	NA	NA	NA	NA	0.035	0.025	NA	0.043	NA	NA	NA	0.099	0.045	NA	0.053	NA
LEMD2_Coronary	NA	NA	0.3	NA	0.042	0.043	0	0.238	NA	NA	0.062	NA	0	NA	NA	0	0	NA	NA	NA	NA	NA	NA	0.36	NA	NA	0.2	0.048	NA	0.286	NA	NA	NA	NA	NA	NA	NA	0	0	NA	0	NA	NA	NA	0.056	0	NA	0	NA
TMEM63B_Coronary	NA	NA	0.414	NA	0.026	0.342	0.256	0.219	0.5	NA	0.083	NA	0.286	NA	NA	0.304	0.242	NA	0.098	NA	NA	NA	NA	0.4	NA	NA	0.136	0.347	NA	0.333	NA	NA	NA	NA	NA	NA	NA	0.196	0.189	NA	0.065	NA	NA	NA	0.169	0.118	NA	0.182	NA
AZIN1_Coronary	NA	NA	0.039	NA	0.017	0.029	0.247	0.094	0.018	NA	0.135	NA	0.029	NA	NA	0.19	0.02	NA	0.234	NA	NA	NA	NA	0.178	NA	NA	0.319	0.116	NA	0.069	NA	NA	NA	NA	NA	NA	NA	0.017	0.017	NA	0.025	NA	NA	NA	0.046	0.02	NA	0.054	NA
C8orf44_1_Coronary	NA	NA	NA	NA	0	NA	0.087	0.062	NA	NA	0	NA	0.083	NA	NA	0.067	NA	NA	0.125	NA	NA	NA	NA	0.053	NA	NA	0.2	0.1	NA	0.059	NA	NA	NA	NA	NA	NA	NA	NA	NA	NA	NA	NA	NA	NA	0	NA	NA	0	NA
C8orf44_2_Coronary	NA	NA	NA	NA	0	NA	0.217	0.05	NA	NA	0.143	NA	NA	NA	NA	0.263	NA	NA	0.211	NA	NA	NA	NA	0.158	NA	NA	0.444	0.087	NA	0.231	NA	NA	NA	NA	NA	NA	NA	NA	NA	NA	NA	NA	NA	NA	NA	NA	NA	0.059	NA
MIR23B_Coronary	NA	NA	0.409	NA	0	0.34	NA	NA	0.435	NA	NA	NA	0.522	NA	NA	NA	0.143	NA	NA	NA	NA	NA	NA	NA	NA	NA	NA	NA	NA	0.414	NA	NA	NA	NA	NA	NA	NA	0.385	0.13	NA	NA	NA	NA	NA	0.345	0.182	NA	0.231	NA
FLNA_1_Coronary	NA	NA	0.407	NA	0.025	0.366	0.752	0.727	0.408	NA	0.685	NA	0.438	NA	NA	0.723	0.22	NA	0.706	NA	NA	NA	NA	0.862	NA	NA	0.52	0.849	NA	0.54	NA	NA	NA	NA	NA	NA	NA	0.364	0.191	NA	0.378	NA	NA	NA	0.282	0.163	NA	0.317	NA
FLNA_2_Coronary	NA	NA	0.909	NA	0.142	0.834	0.876	0.896	0.865	NA	0.793	NA	0.818	NA	NA	0.871	0.779	NA	0.695	NA	NA	NA	NA	0.897	NA	NA	0.633	0.932	NA	0.908	NA	NA	NA	NA	NA	NA	NA	0.842	0.539	NA	0.693	NA	NA	NA	0.823	0.665	NA	0.801	NA
GIPC1_1_Tibial	0.426	0.273	NA	0.042	0.205	0.176	NA	0.344	0.563	0.684	0.3	0.418	0.268	0.358	0.379	0.338	0.14	0.222	0.427	0.509	0.357	0.618	0.541	0.185	0.406	0.353	0.354	NA	NA	0.406	0.167	0.234	NA	NA	NA	0.404	0.342	0.326	0.044	0.289	0.086	0.31	NA	0.147	0.239	0.125	0.34	NA	NA
HIF3A_1_Tibial	0.638	0.446	NA	0.64	0.333	0.3	NA	0.564	0.417	0.564	0.588	0.714	0.321	0.43	0.615	0.407	0.458	0.353	0.523	0.458	0.457	0.655	0.61	0.2	0.716	0.523	0.571	NA	NA	0.497	0.647	0.6	NA	NA	NA	0.52	0.688	0.569	0.2	0.585	0.364	0.483	NA	0.3	0.5	0.511	NA	NA	NA
ZNF587_1_Tibial	NA	NA	NA	0.25	NA	NA	NA	NA	0.062	0.385	0.6	NA	0.188	NA	NA	0.4	0.1	NA	NA	0.5	0.095	0.273	0.417	NA	0.3	0.538	NA	NA	NA	NA	0.25	NA	NA	NA	NA	0.15	0.417	0.308	NA	NA	0.2	0.182	NA	NA	NA	NA	NA	NA	NA
ZNF358_Tibial	0.41	0.286	NA	0.376	0.261	0.252	NA	0.471	0.538	0.225	0.459	0.435	0.261	0.444	0.488	0.398	0.292	0.385	0.51	0.453	0.412	0.516	0.566	0.16	0.429	0.455	0.507	NA	NA	0.513	0.704	0.365	NA	NA	NA	0.516	0.439	0.42	0.22	0.419	0.226	0.405	NA	0.148	0.439	0.212	0.373	NA	NA
LEMD2_Tibial	0.333	0.214	NA	0.429	0.217	0.211	NA	0.375	NA	0.455	0.143	NA	0.16	0.267	NA	0.417	0	0.174	0.348	0.364	0.239	0.524	0.5	0.3	0.5	0.44	0.389	NA	NA	0.45	0.095	0.25	NA	NA	NA	0.5	0	0.357	0.043	0.143	0.071	0.462	NA	0.077	0.516	0.154	0.364	NA	NA
MIR23B_Tibial	NA	NA	NA	NA	0.522	0.6	NA	0.75	NA	0.818	NA	NA	0.8	NA	NA	NA	NA	NA	0.875	0.8	0.649	0.978	NA	NA	NA	0.818	NA	NA	NA	NA	0.133	0.8	NA	NA	NA	NA	NA	NA	NA	NA	0.4	0.923	NA	NA	NA	NA	NA	NA	NA
SCNN1D_2_Aorta	NA	NA	NA	NA	NA	NA	NA	NA	0	0.231	0.13	NA	NA	0	NA	NA	NA	NA	NA	NA	0	NA	NA	NA	NA	0	NA	0.2	NA	NA	NA	0.3	NA	NA	NA	NA	NA	0.091	NA	NA	0.148	NA	NA	NA	0.067	NA	0.167	0	NA
SCNN1D_3_Aorta	NA	NA	NA	NA	NA	NA	NA	0.4	0.286	0.737	0.714	0.545	0.143	0.286	NA	0.833	0.154	NA	NA	NA	0.091	0.938	NA	NA	NA	0.308	NA	NA	NA	NA	NA	0.833	NA	NA	NA	NA	NA	0.364	NA	NA	0.464	NA	NA	0.5	0.353	NA	0.524	0.333	NA
SCNN1D_4_Aorta	NA	NA	NA	NA	NA	NA	NA	NA	0.048	0.222	0.3	0.091	0.067	0.087	NA	0.231	0	NA	NA	NA	0	0.438	NA	NA	NA	0.167	NA	0.455	NA	NA	NA	0.182	NA	NA	NA	NA	NA	0	NA	NA	0.185	NA	NA	0	0.235	NA	0.333	0	NA
SCNN1D_5_Aorta	NA	NA	NA	NA	NA	NA	NA	NA	0.143	0.471	0.476	NA	0.154	0.227	NA	0.5	0.071	NA	NA	0.5	0.154	0.571	NA	NA	NA	0.364	NA	0.5	NA	NA	NA	0.6	NA	NA	NA	NA	NA	0.1	NA	NA	0.333	NA	NA	0.25	0.25	NA	0.45	0.316	NA
NCSTN_Aorta	NA	0.045	0.024	0.132	NA	0.031	NA	0.031	0	0.17	0.079	0.115	0	0.021	NA	0.038	0	0.044	NA	0.088	0.014	0.119	NA	0.105	NA	0.013	NA	0.122	NA	0.02	NA	0.035	NA	NA	0.06	NA	NA	0.017	NA	NA	0	NA	NA	0	0.018	NA	0.11	0.019	NA
SRP9_1_Aorta	NA	0	0.057	0.227	NA	0.162	NA	0.125	0.115	0.432	0.259	0.381	0.133	0.145	NA	0.3	0.047	0.23	NA	0.244	0.108	0.354	NA	0.246	NA	0.159	NA	0.158	NA	0.094	NA	0.217	NA	NA	0.44	NA	NA	0.149	NA	NA	0.026	NA	NA	0.127	0.146	NA	0.141	0.211	NA
DPH2_Aorta	NA	0	0	0	NA	0	NA	0	0.042	0	0.5	NA	0	0.05	NA	0.067	0	0.051	NA	0.263	0	0.174	NA	0.048	NA	0	NA	NA	NA	0	NA	0.067	NA	NA	NA	NA	NA	0	NA	NA	0	NA	NA	0.036	0	NA	0.111	0	NA
COG3_Aorta	NA	0.778	0.833	0.75	NA	0.417	NA	0.864	0.522	0.75	0.636	NA	0.783	0.735	NA	0.742	0.6	0.818	NA	0.714	0.556	0.882	NA	0.613	NA	0.381	NA	0.731	NA	0.875	NA	0.905	NA	NA	0.696	NA	NA	0.652	NA	NA	0.667	NA	NA	0.722	0.632	NA	0.929	0.711	NA
PDCD7_1_Aorta	NA	0	0	0.05	NA	0	NA	0.167	0.045	0.185	0.333	0.333	0	0	NA	0.214	0	0.091	NA	0	0.053	0.125	NA	0.143	NA	0.1	NA	NA	NA	0.077	NA	0.154	NA	NA	NA	NA	NA	0.045	NA	NA	0.061	NA	NA	NA	0	NA	0.118	0.034	NA
PDCD7_2_Aorta	NA	0.107	0.083	0.188	NA	0.111	NA	0.103	0.12	0.3	0.353	0.421	0	0.094	NA	0.294	0.08	NA	NA	NA	0.056	0.111	NA	0.379	NA	NA	NA	0.182	NA	0	NA	0.238	NA	NA	0.182	NA	NA	0.091	NA	NA	0.097	NA	NA	0	0.057	NA	0.222	0	NA
PDCD7_3_Aorta	NA	NA	NA	0.2	NA	0	NA	0	0	NA	NA	NA	NA	0	NA	NA	0	NA	NA	NA	0	0.067	NA	0.167	NA	NA	NA	NA	NA	NA	NA	NA	NA	NA	NA	NA	NA	NA	NA	NA	0.077	NA	NA	NA	0.048	NA	NA	0	NA
PDCD7_4_Aorta	NA	0	NA	NA	NA	NA	NA	0.25	NA	0.455	NA	0.364	NA	NA	NA	NA	0	NA	NA	NA	NA	NA	NA	0.2	NA	NA	NA	NA	NA	NA	NA	NA	NA	NA	NA	NA	NA	NA	NA	NA	0	NA	NA	NA	0	NA	NA	NA	NA
PDCD7_5_Aorta	NA	0	NA	0.467	NA	0.062	NA	0.154	NA	NA	NA	0	NA	NA	NA	NA	NA	NA	NA	NA	NA	0.308	NA	0.143	NA	NA	NA	NA	NA	NA	NA	NA	NA	NA	NA	NA	NA	0.1	NA	NA	0	NA	NA	NA	0	NA	NA	0	NA
NEIL1_2_Aorta	NA	0.583	0.533	0.75	NA	0.444	NA	0.711	0.455	0.818	0.767	0.6	0.448	0.4	NA	0.743	0.25	0.565	NA	0.84	0.389	0.818	NA	0.773	NA	0.733	NA	0.774	NA	0.5	NA	0.947	NA	NA	0.5	NA	NA	0.516	NA	NA	0.45	NA	NA	0.5	0.355	NA	0.852	0.606	NA
DOK4_Aorta	NA	0	0.071	0.13	NA	0.1	NA	0.087	0	0.4	0.444	NA	0	0.033	NA	0.278	0.037	0	NA	0.375	0.071	0.294	NA	0.211	NA	NA	NA	NA	NA	0.077	NA	0.375	NA	NA	0.25	NA	NA	0.067	NA	NA	0.074	NA	NA	0	0.095	NA	0.5	0.107	NA
TRIM65_Aorta	NA	0	0	0.095	NA	0	NA	0	0	0.2	0.161	NA	0.025	0.031	NA	0.2	0	0	NA	0.192	0	0.25	NA	0.138	NA	0	NA	0.062	NA	NA	NA	0.036	NA	NA	0.136	NA	NA	0	NA	NA	0	NA	NA	0	0	NA	0.056	0	NA
GIPC1_1_Aorta	NA	0.054	0.054	0.173	NA	0.046	NA	0.25	0.069	0.368	0.321	0.297	0.029	0.06	NA	0.206	0.024	0.25	NA	0.25	0.075	0.39	NA	0.188	NA	0	NA	0.375	NA	0.17	NA	0.2	NA	NA	0.218	NA	NA	0.141	NA	NA	0.1	NA	NA	0.064	0.059	NA	0.314	0.045	NA
GIPC1_2_Aorta	NA	0.093	0.065	0.23	NA	0.04	NA	0.25	0.13	0.281	0.421	0.321	0.05	0.082	NA	0.321	0	0.242	NA	0.077	0.107	0.298	NA	0.219	NA	0.083	NA	0.311	NA	0.071	NA	0.15	NA	NA	0.26	NA	NA	0.043	NA	NA	0.058	NA	NA	0.014	0.112	NA	0.25	0.11	NA
IFI30_Aorta	NA	0.019	0.009	0.159	NA	0.01	NA	0	0	0.18	0.2	0.167	0.004	0.004	NA	0.059	0	0.176	NA	0.259	0.013	0.109	NA	0.071	NA	0.003	NA	0	NA	0	NA	0.111	NA	NA	0.148	NA	NA	0	NA	NA	0	NA	NA	0.02	0.031	NA	0.236	0.005	NA
HIF3A_1_Aorta	NA	0.2	0.158	0.318	NA	0.153	NA	0.357	0.253	0.563	0.52	0.521	NA	0.267	NA	0.471	0.2	0.474	NA	0.515	0.318	0.583	NA	0.526	NA	0.377	NA	0.463	NA	0.262	NA	0.389	NA	NA	0.565	NA	NA	0.253	NA	NA	0.167	NA	NA	0.243	0.3	NA	0.5	0.252	NA
HIF3A_2_Aorta	NA	0	0.025	0.212	NA	0.103	NA	0.07	0.043	0.171	0.148	0.161	NA	0.03	NA	0.15	0	0.214	NA	0.182	0.091	0.188	NA	0.167	NA	0.019	NA	0.167	NA	0.073	NA	0.096	NA	NA	0.227	NA	NA	0.058	NA	NA	0.182	NA	NA	0.077	0.081	NA	0.162	0.058	NA
HIF3A_3_Aorta	NA	0.617	0.441	0.846	NA	0.468	NA	0.706	0.667	0.685	0.841	0.633	NA	0.603	NA	0.853	0.6	NA	NA	0.859	0.676	0.914	NA	0.705	NA	0.56	NA	0.892	NA	0.73	NA	0.795	NA	NA	0.864	NA	NA	0.744	NA	NA	NA	NA	NA	0.45	0.735	NA	0.639	0.587	NA
ZNF587_1_Aorta	NA	NA	NA	0.357	NA	NA	NA	NA	NA	0.385	0.312	NA	0	NA	NA	NA	0	NA	NA	0.333	0	NA	NA	NA	NA	0.125	NA	NA	NA	NA	NA	0.167	NA	NA	NA	NA	NA	0.1	NA	NA	NA	NA	NA	NA	0	NA	0.333	0	NA
ZNF587_2_Aorta	NA	NA	NA	0.286	NA	NA	NA	NA	NA	0.364	0.312	NA	0	NA	NA	NA	0	NA	NA	0.318	0	NA	NA	NA	NA	0.25	NA	NA	NA	NA	NA	0.067	NA	NA	NA	NA	NA	0	NA	NA	NA	NA	NA	NA	0	NA	0.316	0	NA
ZNF358_Aorta	NA	0.073	0.065	0.229	NA	0.068	NA	0.179	0.112	0.156	0.243	0.362	0.053	0.12	NA	0.28	0.058	0.208	NA	0.22	0.115	0.308	NA	0.262	NA	0.152	NA	0.308	NA	0.156	NA	0.265	NA	NA	0.333	NA	NA	0.122	NA	NA	0.141	NA	NA	0.062	0.132	NA	0.286	0.129	NA
PPIL3_1_Aorta	NA	0.615	NA	0.688	NA	NA	NA	0.444	0.471	0.647	0.706	0.8	NA	0.4	NA	0.571	0.278	NA	NA	0.647	0.5	0.615	NA	0.5	NA	0.3	NA	NA	NA	0.5	NA	0.75	NA	NA	0.471	NA	NA	NA	NA	NA	0.533	NA	NA	0.312	0.615	NA	0.682	0.308	NA
PUM2_Aorta	NA	0.14	0	0.234	NA	0.049	NA	0.087	0.029	0.364	0.209	0.294	0.067	0.087	NA	0.29	0.048	0.136	NA	0.273	0.032	0.257	NA	0.237	NA	0.043	NA	0.1	NA	0.067	NA	0.217	NA	NA	0.2	NA	NA	0.089	NA	NA	0.109	NA	NA	0.053	0.023	NA	0.23	0.119	NA
ACYP2_1_Aorta	NA	0	0	0.273	NA	NA	NA	0	0	0.182	NA	0.2	NA	0	NA	0	NA	NA	NA	0	NA	0.25	NA	0.1	NA	NA	NA	0	NA	0.091	NA	0.05	NA	NA	0.143	NA	NA	0.056	NA	NA	0	NA	NA	0.062	0	NA	0.231	0.143	NA
ACYP2_2_Aorta	NA	0	NA	0.091	NA	NA	NA	0	0	0.167	NA	0.154	NA	0	NA	0.083	NA	NA	NA	0.071	NA	0.429	NA	NA	NA	0.083	NA	0.167	NA	NA	NA	0.053	NA	NA	0	NA	NA	0	NA	NA	NA	NA	NA	0	0	NA	0.091	0.083	NA
SON_2_Aorta	NA	0.179	0.094	0.348	NA	0.088	NA	0.094	0.171	0.268	0.276	0.289	0.117	0.093	NA	0.429	0.037	0.292	NA	0.458	0.098	0.417	NA	0.326	NA	0.071	NA	0.22	NA	0.141	NA	0.302	NA	NA	0.297	NA	NA	0.11	NA	NA	0.246	NA	NA	0.033	0.141	NA	0.435	0.108	NA
SON_3_Aorta	NA	0.017	0.056	0.3	NA	0.031	NA	0.115	0.054	0.4	0.318	0.119	0	0.039	NA	0.154	0	0.102	NA	0.081	0.018	0.359	NA	0.175	NA	0.064	NA	0.143	NA	0.119	NA	0.116	NA	NA	0.077	NA	NA	0	NA	NA	0.094	NA	NA	0.02	0.066	NA	0.256	0.045	NA
SON_4_Aorta	NA	0.197	0.16	0.526	NA	0.258	NA	0.278	0.158	0.537	0.667	0.4	0.193	0.167	NA	0.488	0.095	0.435	NA	0.543	0.143	0.569	NA	0.386	NA	0.154	NA	0.375	NA	0.31	NA	0.54	NA	NA	0.471	NA	NA	0.24	NA	NA	0.423	NA	NA	0.23	0.329	NA	0.51	0.176	NA
SON_5_Aorta	NA	0.065	0.026	0.083	NA	0.032	NA	0.056	0.013	0.139	0	0.159	0.043	0.01	NA	0.149	0.01	0.135	NA	0.103	0.023	0.104	NA	0.091	NA	0.024	NA	0.065	NA	0.021	NA	0.155	NA	NA	0.095	NA	NA	0.051	NA	NA	0	NA	NA	0	0.01	NA	0.186	0.033	NA
MFN1_1_Aorta	NA	0.059	0.03	0.286	NA	0	NA	0.125	0.04	0.156	0.037	0.321	0.027	0	NA	0.033	0	0.077	NA	0.156	0.025	0.25	NA	0.147	NA	0.04	NA	0.222	NA	0.162	NA	0.083	NA	NA	0.2	NA	NA	0.1	NA	NA	0	NA	NA	0	0.026	NA	0.095	0.016	NA
MFN1_2_Aorta	NA	0.018	0	0.143	NA	0.018	NA	0	0	0.085	0	0.188	0	0.02	NA	0.069	0	0.12	NA	0.024	0.023	0.121	NA	0.143	NA	0	NA	0.069	NA	0.038	NA	0	NA	NA	0	NA	NA	0	NA	NA	0	NA	NA	0	0	NA	0.128	0	NA
RHOA_1_Aorta	NA	0.118	0.182	0.52	NA	0.167	NA	0.462	0.1	0.439	0.5	0.273	0.278	0.294	NA	0.368	0.133	0.5	NA	0.375	0.25	0.296	NA	0.333	NA	0.25	NA	NA	NA	0.455	NA	0.4	NA	NA	0.276	NA	NA	0.278	NA	NA	0.174	NA	NA	0.133	0.114	NA	0.286	0.278	NA
RHOA_2_Aorta	NA	0.118	0.091	0.32	NA	0.043	NA	0.286	0	0.293	0.417	0.455	0.263	0.219	NA	0.5	0.067	0.462	NA	0.211	0.067	0.259	NA	0.286	NA	0.062	NA	NA	NA	0.25	NA	0.36	NA	NA	0.367	NA	NA	0.059	NA	NA	0.13	NA	NA	0.133	0.091	NA	0.25	0.2	NA
RHOA_4_Aorta	NA	0.294	0.467	0.348	NA	0.261	NA	0.471	0.154	0.526	0.276	0.438	0.267	0.167	NA	0.476	0.071	0.308	NA	0.278	0.267	0.484	NA	0.5	NA	0.19	NA	NA	NA	0.143	NA	0.619	NA	NA	0.276	NA	NA	0.263	NA	NA	0.094	NA	NA	0.154	0.115	NA	0.261	0.533	NA
RHOA_5_Aorta	NA	0.353	0.375	0.714	NA	0.261	NA	0.412	0.308	0.585	0.6	0.5	0.241	0.452	NA	0.583	0.154	0.643	NA	0.45	0.071	0.625	NA	0.467	NA	0.19	NA	NA	NA	0.143	NA	0.727	NA	NA	0.375	NA	NA	0.263	NA	NA	0.2	NA	NA	0.154	0.346	NA	0.429	0.421	NA
RHOA_6_Aorta	NA	0.333	0.067	0.364	NA	0.25	NA	0.125	0.1	0.378	0.192	0.533	0.08	0.222	NA	0.364	0.133	0.267	NA	0.238	0	0.452	NA	0.357	NA	0.045	NA	NA	NA	0.062	NA	0.261	NA	NA	0.194	NA	NA	0.059	NA	NA	0.03	NA	NA	0.062	0.083	NA	0.318	0.19	NA
RHOA_7_Aorta	NA	0	0	0.316	NA	0	NA	0.062	NA	0.208	0.121	0.2	0	0.074	NA	0.103	0	0.231	NA	0.16	0	0.286	NA	0.312	NA	0	NA	NA	NA	0	NA	0.182	NA	NA	0.073	NA	NA	0	NA	NA	0	NA	NA	0	0.034	NA	0.188	0.083	NA
NOP14_Aorta	NA	0.138	0.1	0.091	NA	0.024	NA	0.037	0.138	0.324	0.208	0.208	0.14	0	NA	0.136	0.096	0.222	NA	0.1	0.19	0.095	NA	0.158	NA	0	NA	0.19	NA	0	NA	0.067	NA	NA	0.278	NA	NA	0.087	NA	NA	0.061	NA	NA	0.118	0.088	NA	0.13	0.25	NA
CCNI_Aorta	NA	0.058	0.039	0.335	NA	0.062	NA	0.142	0.043	0.52	0.336	0.339	0.048	0.089	NA	0.395	0.04	0.452	NA	0.313	0.088	0.373	NA	0.314	NA	0.064	NA	0.331	NA	0.087	NA	0.33	NA	NA	0.295	NA	NA	0.042	NA	NA	0.08	NA	NA	0.092	0.116	NA	0.456	0.064	NA
LEMD2_Aorta	NA	0	0.111	0.438	NA	0.074	NA	0.226	0	0.316	NA	0.3	0	0.083	NA	0.25	0	0.167	NA	0.333	0	0.385	NA	0.192	NA	0.077	NA	0.231	NA	0.214	NA	0.267	NA	NA	0.462	NA	NA	0.083	NA	NA	0.15	NA	NA	0.077	0.043	NA	0.267	0.038	NA
AZIN1_Aorta	NA	0	0.01	0.098	NA	0.009	NA	0.074	0.028	0.223	0.1	0.211	0.011	0.014	NA	0.209	0.02	0.193	NA	0.119	0.009	0.121	NA	0.117	NA	0.045	NA	0.154	NA	0.058	NA	0.154	NA	NA	0.179	NA	NA	0.009	NA	NA	0.018	NA	NA	0.024	0.048	NA	0.158	0.039	NA
C8orf44_2_Aorta	NA	NA	NA	0.429	NA	NA	NA	NA	NA	0.5	0.4	NA	0	0	NA	0.353	NA	0.1	NA	NA	NA	0.529	NA	0.154	NA	0.071	NA	0.417	NA	NA	NA	0.154	NA	NA	0.421	NA	NA	0	NA	NA	NA	NA	NA	0.091	NA	NA	0.143	0	NA
FLNA_1_Aorta	NA	0.289	0.224	0.85	NA	0.283	NA	0.747	0.313	0.805	0.838	0.891	0.363	0.379	NA	0.774	0.07	0.786	NA	0.852	0.343	0.926	NA	0.819	NA	0.193	NA	0.918	NA	0.479	NA	0.761	NA	NA	0.78	NA	NA	0.325	NA	NA	0.472	NA	NA	0.293	0.303	NA	0.817	0.327	NA
[truncated: 426 more columns]
