# Supplementary material for: Increased A-to-I RNA editing in atherosclerosis and cardiomyopathies
Source: PLoS Comput Biol. 2023 Apr 10;19(4):e1010923. doi: 10.1371/journal.pcbi.1010923 (PMC10085048; doi:10.1371/journal.pcbi.1010923)
Supplement: S4 Table — (XLSX) [file pcbi.1010923.s009.xlsx]

## Sheet: 1A
ID	Group	Variable	Value
GTEX-1117F	Cerebrovascular Pt	Coding_index_WholeBlood	NA
GTEX-111FC	Control	Coding_index_WholeBlood	NA
GTEX-111VG	Cardiac Pt	Coding_index_WholeBlood	NA
GTEX-111YS	Cerebrovascular Pt	Coding_index_WholeBlood	1.91095
GTEX-1122O	Cerebrovascular Pt	Coding_index_WholeBlood	3.13442
GTEX-1128S	Cerebrovascular Pt	Coding_index_WholeBlood	7.32033
GTEX-113IC	Control	Coding_index_WholeBlood	3.01399
GTEX-117XS	Control	Coding_index_WholeBlood	9.27056
GTEX-117YW	Cardiac Pt	Coding_index_WholeBlood	9.8844
GTEX-117YX	Cerebrovascular Pt	Coding_index_WholeBlood	NA
GTEX-1192W	Cardiac Pt	Coding_index_WholeBlood	11.5438
GTEX-1192X	Control	Coding_index_WholeBlood	10.2371
GTEX-11DXW	Cardiac Pt	Coding_index_WholeBlood	10.5861
GTEX-11DXX	Cerebrovascular Pt	Coding_index_WholeBlood	2.03867
GTEX-11DXY	Cardiac Pt	Coding_index_WholeBlood	12.6709
GTEX-11DXZ	Control	Coding_index_WholeBlood	2.79727
GTEX-11DYG	Cardiac Pt	Coding_index_WholeBlood	8.69481
GTEX-11EI6	Cerebrovascular Pt	Coding_index_WholeBlood	9.93485
GTEX-11EM3	Control	Coding_index_WholeBlood	2.6428
GTEX-11EMC	Control	Coding_index_WholeBlood	6.43297
GTEX-11EQ8	Cerebrovascular Pt	Coding_index_WholeBlood	1.97714
GTEX-11EQ9	Cerebrovascular Pt	Coding_index_WholeBlood	1.14466
GTEX-11GS4	Control	Coding_index_WholeBlood	11.2367
GTEX-11GSP	Cardiac Pt	Coding_index_WholeBlood	11.4621
GTEX-11I78	Cerebrovascular Pt	Coding_index_WholeBlood	2.95089
GTEX-11ILO	Cerebrovascular Pt	Coding_index_WholeBlood	4.08809
GTEX-11LCK	Control	Coding_index_WholeBlood	1.89922
GTEX-11NUK	Cardiac Pt	Coding_index_WholeBlood	9.35936
GTEX-11NV4	Control	Coding_index_WholeBlood	10.6496
GTEX-11O72	Cardiac Pt	Coding_index_WholeBlood	10.9373
GTEX-11OC5	Cerebrovascular Pt	Coding_index_WholeBlood	7.44326
GTEX-11ONC	Control	Coding_index_WholeBlood	7.52749
GTEX-11P7K	Control	Coding_index_WholeBlood	2.04209
GTEX-11P81	Control	Coding_index_WholeBlood	2.0715
GTEX-11P82	Control	Coding_index_WholeBlood	2.19311
GTEX-11TT1	Control	Coding_index_WholeBlood	1.69612
GTEX-11TUW	Cardiac Pt	Coding_index_WholeBlood	8.21497
GTEX-11UD2	Control	Coding_index_WholeBlood	13.0286
GTEX-11VI4	Control	Coding_index_WholeBlood	3.59358
GTEX-11WQC	Control	Coding_index_WholeBlood	11.7585
GTEX-11WQK	Control	Coding_index_WholeBlood	9.4516
GTEX-11XUK	Cerebrovascular Pt	Coding_index_WholeBlood	1.7183
GTEX-11ZTS	Cardiac Pt	Coding_index_WholeBlood	7.9249
GTEX-11ZTT	Cerebrovascular Pt	Coding_index_WholeBlood	2.02801
GTEX-11ZUS	Control	Coding_index_WholeBlood	15.4807
GTEX-11ZVC	Control	Coding_index_WholeBlood	NA
GTEX-1211K	Cerebrovascular Pt	Coding_index_WholeBlood	2.29665
GTEX-12126	Control	Coding_index_WholeBlood	16.6571
GTEX-1212Z	Control	Coding_index_WholeBlood	7.71215
GTEX-12584	Cardiac Pt	Coding_index_WholeBlood	11.0406
GTEX-12696	Cardiac Pt	Coding_index_WholeBlood	7.00143
GTEX-1269C	Control	Coding_index_WholeBlood	17.6089
GTEX-12BJ1	Cerebrovascular Pt	Coding_index_WholeBlood	1.95259
GTEX-12C56	Control	Coding_index_WholeBlood	2.02958
GTEX-12KS4	Cardiac Pt	Coding_index_WholeBlood	6.75365
GTEX-12WS9	Cardiac Pt	Coding_index_WholeBlood	4.12423
GTEX-12WSA	Cardiac Pt	Coding_index_WholeBlood	6.06455
GTEX-12WSC	Cardiac Pt	Coding_index_WholeBlood	12.6108
GTEX-12WSD	Cardiac Pt	Coding_index_WholeBlood	8.21454
GTEX-12WSE	Control	Coding_index_WholeBlood	18.3896
GTEX-12WSG	Control	Coding_index_WholeBlood	6.75941
GTEX-12WSH	Control	Coding_index_WholeBlood	12.4832
GTEX-12WSI	Control	Coding_index_WholeBlood	9.87454
GTEX-12WSK	Cerebrovascular Pt	Coding_index_WholeBlood	2.90876
GTEX-12WSL	Cardiac Pt	Coding_index_WholeBlood	2.04125
GTEX-12WSM	Cardiac Pt	Coding_index_WholeBlood	15.9181
GTEX-12WSN	Control	Coding_index_WholeBlood	2.56333
GTEX-12ZZW	Cardiac Pt	Coding_index_WholeBlood	13.3022
GTEX-12ZZX	Control	Coding_index_WholeBlood	9.68914
GTEX-12ZZY	Cardiac Pt	Coding_index_WholeBlood	NA
GTEX-12ZZZ	Control	Coding_index_WholeBlood	NA
GTEX-13111	Cerebrovascular Pt	Coding_index_WholeBlood	1.73012
GTEX-13112	Control	Coding_index_WholeBlood	NA
GTEX-13113	Cerebrovascular Pt	Coding_index_WholeBlood	2.32026
GTEX-1313W	Control	Coding_index_WholeBlood	7.77547
GTEX-1314G	Cerebrovascular Pt	Coding_index_WholeBlood	5.42041
GTEX-131XE	Cardiac Pt	Coding_index_WholeBlood	1.22879
GTEX-131XF	Cerebrovascular Pt	Coding_index_WholeBlood	2.49768
GTEX-131XG	Cerebrovascular Pt	Coding_index_WholeBlood	2.85456
GTEX-131XH	Cardiac Pt	Coding_index_WholeBlood	11.2004
GTEX-131XW	Cardiac Pt	Coding_index_WholeBlood	9.09236
GTEX-131YS	Cardiac Pt	Coding_index_WholeBlood	6.84562
GTEX-132AR	Control	Coding_index_WholeBlood	2.49443
GTEX-132NY	Control	Coding_index_WholeBlood	11.5874
GTEX-132Q8	Control	Coding_index_WholeBlood	14.158
GTEX-132QS	Cerebrovascular Pt	Coding_index_WholeBlood	1.1996
GTEX-1339X	Cardiac Pt	Coding_index_WholeBlood	NA
GTEX-133LE	Control	Coding_index_WholeBlood	NA
GTEX-1399R	Cerebrovascular Pt	Coding_index_WholeBlood	2.33315
GTEX-1399S	Cerebrovascular Pt	Coding_index_WholeBlood	1.29375
GTEX-1399T	Cardiac Pt	Coding_index_WholeBlood	NA
GTEX-1399U	Cerebrovascular Pt	Coding_index_WholeBlood	2.44903
GTEX-139D8	Control	Coding_index_WholeBlood	8.18405
GTEX-139T6	Control	Coding_index_WholeBlood	1.28023
GTEX-139T8	Control	Coding_index_WholeBlood	8.8296
GTEX-139TS	Control	Coding_index_WholeBlood	14.4412
GTEX-139TT	Control	Coding_index_WholeBlood	8.24024
GTEX-139TU	Cardiac Pt	Coding_index_WholeBlood	7.09215
GTEX-139UC	Cardiac Pt	Coding_index_WholeBlood	9.16767
GTEX-139UW	Cardiac Pt	Coding_index_WholeBlood	11.4965
GTEX-139YR	Control	Coding_index_WholeBlood	NA
GTEX-13CF2	Control	Coding_index_WholeBlood	12.125
GTEX-13CF3	Cerebrovascular Pt	Coding_index_WholeBlood	3.54296
GTEX-13D11	Cerebrovascular Pt	Coding_index_WholeBlood	NA
GTEX-13FH7	Cerebrovascular Pt	Coding_index_WholeBlood	NA
GTEX-13FHO	Control	Coding_index_WholeBlood	NA
GTEX-13FHP	Control	Coding_index_WholeBlood	NA
GTEX-13FLV	Cardiac Pt	Coding_index_WholeBlood	NA
GTEX-13FTW	Cerebrovascular Pt	Coding_index_WholeBlood	2.33613
GTEX-13FTX	Control	Coding_index_WholeBlood	1.71731
GTEX-13FTY	Control	Coding_index_WholeBlood	14.1271
GTEX-13FTZ	Cerebrovascular Pt	Coding_index_WholeBlood	10.8149
GTEX-13FXS	Control	Coding_index_WholeBlood	8.80684
GTEX-13G51	Control	Coding_index_WholeBlood	8.01724
GTEX-13JUV	Cerebrovascular Pt	Coding_index_WholeBlood	5.11665
GTEX-13JVG	Cardiac Pt	Coding_index_WholeBlood	NA
GTEX-13N11	Control	Coding_index_WholeBlood	NA
GTEX-13N1W	Cardiac Pt	Coding_index_WholeBlood	NA
GTEX-13N2G	Control	Coding_index_WholeBlood	NA
GTEX-13NYB	Cardiac Pt	Coding_index_WholeBlood	NA
GTEX-13NYC	Cerebrovascular Pt	Coding_index_WholeBlood	NA
GTEX-13NYS	Control	Coding_index_WholeBlood	NA
GTEX-13NZ8	Cerebrovascular Pt	Coding_index_WholeBlood	NA
GTEX-13NZ9	Cerebrovascular Pt	Coding_index_WholeBlood	NA
GTEX-13NZA	Control	Coding_index_WholeBlood	NA
GTEX-13NZB	Control	Coding_index_WholeBlood	NA
GTEX-13O1R	Control	Coding_index_WholeBlood	NA
GTEX-13O21	Cerebrovascular Pt	Coding_index_WholeBlood	NA
GTEX-13O3O	Control	Coding_index_WholeBlood	NA
GTEX-13O3P	Control	Coding_index_WholeBlood	NA
GTEX-13O3Q	Control	Coding_index_WholeBlood	NA
GTEX-13O61	Control	Coding_index_WholeBlood	1.51045
GTEX-13OVG	Cerebrovascular Pt	Coding_index_WholeBlood	3.22368
GTEX-13OVH	Cardiac Pt	Coding_index_WholeBlood	7.66426
GTEX-13OVI	Control	Coding_index_WholeBlood	1.76405
GTEX-13OVL	Control	Coding_index_WholeBlood	11.3243
GTEX-13OW5	Cerebrovascular Pt	Coding_index_WholeBlood	NA
GTEX-13OW6	Cardiac Pt	Coding_index_WholeBlood	10.199
GTEX-13OW7	Cardiac Pt	Coding_index_WholeBlood	NA
GTEX-13OW8	Cardiac Pt	Coding_index_WholeBlood	10.5688
GTEX-13PDP	Cardiac Pt	Coding_index_WholeBlood	NA
GTEX-13PL6	Control	Coding_index_WholeBlood	NA
GTEX-13PL7	Control	Coding_index_WholeBlood	4.95841
GTEX-13PLJ	Cardiac Pt	Coding_index_WholeBlood	8.84269
GTEX-13PVQ	Cardiac Pt	Coding_index_WholeBlood	NA
GTEX-13PVR	Cerebrovascular Pt	Coding_index_WholeBlood	NA
GTEX-13QBU	Control	Coding_index_WholeBlood	NA
GTEX-13QIC	Cardiac Pt	Coding_index_WholeBlood	NA
GTEX-13QJ3	Control	Coding_index_WholeBlood	NA
GTEX-13QJC	Control	Coding_index_WholeBlood	NA
GTEX-13RTJ	Control	Coding_index_WholeBlood	NA
GTEX-13RTK	Control	Coding_index_WholeBlood	NA
GTEX-13S7M	Cerebrovascular Pt	Coding_index_WholeBlood	10.6982
GTEX-13S86	Cerebrovascular Pt	Coding_index_WholeBlood	1.2392
GTEX-13SLW	Cardiac Pt	Coding_index_WholeBlood	NA
GTEX-13SLX	Control	Coding_index_WholeBlood	NA
GTEX-13U4I	Cerebrovascular Pt	Coding_index_WholeBlood	4.56407
GTEX-13VXT	Cerebrovascular Pt	Coding_index_WholeBlood	2.89452
GTEX-13VXU	Control	Coding_index_WholeBlood	11.4719
GTEX-13W3W	Cerebrovascular Pt	Coding_index_WholeBlood	1.82178
GTEX-13W46	Cerebrovascular Pt	Coding_index_WholeBlood	NA
GTEX-13X6H	Cerebrovascular Pt	Coding_index_WholeBlood	NA
GTEX-13X6I	Cerebrovascular Pt	Coding_index_WholeBlood	NA
GTEX-13X6J	Cardiac Pt	Coding_index_WholeBlood	NA
GTEX-13X6K	Control	Coding_index_WholeBlood	NA
GTEX-13YAN	Cerebrovascular Pt	Coding_index_WholeBlood	NA
GTEX-1445S	Cardiac Pt	Coding_index_WholeBlood	NA
GTEX-144GL	Control	Coding_index_WholeBlood	NA
GTEX-144GM	Control	Coding_index_WholeBlood	NA
GTEX-144GN	Control	Coding_index_WholeBlood	NA
GTEX-145LS	Cardiac Pt	Coding_index_WholeBlood	NA
GTEX-145LV	Control	Coding_index_WholeBlood	NA
GTEX-145ME	Cerebrovascular Pt	Coding_index_WholeBlood	NA
GTEX-145MF	Cardiac Pt	Coding_index_WholeBlood	NA
GTEX-145MH	Control	Coding_index_WholeBlood	NA
GTEX-145MN	Control	Coding_index_WholeBlood	NA
GTEX-145MO	Cardiac Pt	Coding_index_WholeBlood	NA
GTEX-146FH	Cerebrovascular Pt	Coding_index_WholeBlood	NA
GTEX-146FQ	Control	Coding_index_WholeBlood	NA
GTEX-146FR	Cerebrovascular Pt	Coding_index_WholeBlood	NA
GTEX-14753	Control	Coding_index_WholeBlood	NA
GTEX-1477Z	Cerebrovascular Pt	Coding_index_WholeBlood	7.82628
GTEX-147F3	Cerebrovascular Pt	Coding_index_WholeBlood	3.08173
GTEX-147F4	Cardiac Pt	Coding_index_WholeBlood	13.1621
GTEX-147JS	Control	Coding_index_WholeBlood	7.26145
GTEX-148VI	Cerebrovascular Pt	Coding_index_WholeBlood	4.63906
GTEX-148VJ	Control	Coding_index_WholeBlood	12.653
GTEX-1497J	Cerebrovascular Pt	Coding_index_WholeBlood	5.75822
GTEX-14A5H	Cardiac Pt	Coding_index_WholeBlood	12.4991
GTEX-14A5I	Control	Coding_index_WholeBlood	8.64011
GTEX-14A6H	Control	Coding_index_WholeBlood	7.37304
GTEX-14AS3	Control	Coding_index_WholeBlood	2.88474
GTEX-14ASI	Cardiac Pt	Coding_index_WholeBlood	NA
GTEX-14B4R	Cerebrovascular Pt	Coding_index_WholeBlood	2.85211
GTEX-14BIM	Cerebrovascular Pt	Coding_index_WholeBlood	13.1499
GTEX-14BIN	Control	Coding_index_WholeBlood	14.6417
GTEX-14BMU	Cerebrovascular Pt	Coding_index_WholeBlood	1.69635
GTEX-14BMV	Cardiac Pt	Coding_index_WholeBlood	3.5932
GTEX-14C38	Control	Coding_index_WholeBlood	10.5048
GTEX-14C39	Control	Coding_index_WholeBlood	7.90793
GTEX-14C5O	Control	Coding_index_WholeBlood	9.60512
GTEX-14DAQ	Control	Coding_index_WholeBlood	7.84188
GTEX-14DAR	Control	Coding_index_WholeBlood	3.13273
GTEX-14E1K	Cerebrovascular Pt	Coding_index_WholeBlood	2.14743
GTEX-14E6C	Control	Coding_index_WholeBlood	16.287
GTEX-14E6D	Cardiac Pt	Coding_index_WholeBlood	9.12496
GTEX-14E7W	Cardiac Pt	Coding_index_WholeBlood	10.0522
GTEX-14ICL	Control	Coding_index_WholeBlood	3.55215
GTEX-N7MS	Cardiac Pt	Coding_index_WholeBlood	NA
GTEX-N7MT	Control	Coding_index_WholeBlood	8.58515
GTEX-NFK9	Cerebrovascular Pt	Coding_index_WholeBlood	3.80747
GTEX-NPJ7	Control	Coding_index_WholeBlood	6.54746
GTEX-NPJ8	Control	Coding_index_WholeBlood	NA
GTEX-O5YT	Control	Coding_index_WholeBlood	1.63934
GTEX-O5YV	Control	Coding_index_WholeBlood	5.72334
GTEX-O5YW	Cerebrovascular Pt	Coding_index_WholeBlood	3.43279
GTEX-OHPJ	Control	Coding_index_WholeBlood	5.18659
GTEX-OHPK	Cerebrovascular Pt	Coding_index_WholeBlood	3.0442
GTEX-OHPL	Control	Coding_index_WholeBlood	3.6634
GTEX-OHPM	Control	Coding_index_WholeBlood	1.91157
GTEX-OHPN	Control	Coding_index_WholeBlood	6.83116
GTEX-OIZG	Cerebrovascular Pt	Coding_index_WholeBlood	7.10506
GTEX-OIZH	Cerebrovascular Pt	Coding_index_WholeBlood	2.74837
GTEX-OIZI	Control	Coding_index_WholeBlood	5.74276
GTEX-OOBJ	Cerebrovascular Pt	Coding_index_WholeBlood	2.12512
GTEX-OOBK	Control	Coding_index_WholeBlood	1.447
GTEX-OXRK	Control	Coding_index_WholeBlood	2.78139
GTEX-OXRL	Cerebrovascular Pt	Coding_index_WholeBlood	2.85527
GTEX-OXRN	Cardiac Pt	Coding_index_WholeBlood	9.00193
GTEX-OXRO	Control	Coding_index_WholeBlood	8.73391
GTEX-OXRP	Control	Coding_index_WholeBlood	18.0882
GTEX-P44G	Control	Coding_index_WholeBlood	9.36526
GTEX-P44H	Control	Coding_index_WholeBlood	9.37804
GTEX-P4PP	Control	Coding_index_WholeBlood	3.76498
GTEX-P4PQ	Cerebrovascular Pt	Coding_index_WholeBlood	3.36471
GTEX-P4QS	Cerebrovascular Pt	Coding_index_WholeBlood	1.36276
GTEX-P4QT	Cerebrovascular Pt	Coding_index_WholeBlood	NA
GTEX-P78B	Cerebrovascular Pt	Coding_index_WholeBlood	7.97701
GTEX-PLZ4	Control	Coding_index_WholeBlood	9.44047
GTEX-PLZ5	Control	Coding_index_WholeBlood	3.18848
GTEX-PLZ6	Control	Coding_index_WholeBlood	4.01749
GTEX-POMQ	Control	Coding_index_WholeBlood	2.0925
GTEX-POYW	Control	Coding_index_WholeBlood	8.30816
GTEX-PSDG	Control	Coding_index_WholeBlood	7.2068
GTEX-PVOW	Cardiac Pt	Coding_index_WholeBlood	9.38322
GTEX-PW2O	Control	Coding_index_WholeBlood	4.23412
GTEX-PWCY	Control	Coding_index_WholeBlood	2.11273
GTEX-PWN1	Cerebrovascular Pt	Coding_index_WholeBlood	2.64306
GTEX-PWOO	Control	Coding_index_WholeBlood	1.21148
GTEX-PX3G	Cerebrovascular Pt	Coding_index_WholeBlood	2.18987
GTEX-Q2AG	Cardiac Pt	Coding_index_WholeBlood	7.37813
GTEX-Q2AH	Cerebrovascular Pt	Coding_index_WholeBlood	1.48742
GTEX-Q2AI	Cerebrovascular Pt	Coding_index_WholeBlood	1.94261
GTEX-Q734	Cerebrovascular Pt	Coding_index_WholeBlood	1.53005
GTEX-QCQG	Cerebrovascular Pt	Coding_index_WholeBlood	3.52059
GTEX-QDT8	Control	Coding_index_WholeBlood	11.5102
GTEX-QDVJ	Control	Coding_index_WholeBlood	3.40429
GTEX-QDVN	Cerebrovascular Pt	Coding_index_WholeBlood	1.25454
GTEX-QEG4	Control	Coding_index_WholeBlood	9.69375
GTEX-QEG5	Control	Coding_index_WholeBlood	10.1262
GTEX-QEL4	Cerebrovascular Pt	Coding_index_WholeBlood	NA
GTEX-QESD	Control	Coding_index_WholeBlood	4.58345
GTEX-QLQ7	Control	Coding_index_WholeBlood	2.56314
GTEX-QLQW	Cerebrovascular Pt	Coding_index_WholeBlood	1.44326
GTEX-QMRM	Control	Coding_index_WholeBlood	1.32768
GTEX-QV31	Control	Coding_index_WholeBlood	NA
GTEX-QV44	Cardiac Pt	Coding_index_WholeBlood	4.02655
GTEX-QVJO	Control	Coding_index_WholeBlood	12.9164
GTEX-QVUS	Control	Coding_index_WholeBlood	9.75424
GTEX-QXCU	Cardiac Pt	Coding_index_WholeBlood	8.41385
GTEX-R45C	Cardiac Pt	Coding_index_WholeBlood	11.385
GTEX-R53T	Control	Coding_index_WholeBlood	2.18116
GTEX-R55C	Control	Coding_index_WholeBlood	2.10413
GTEX-R55D	Control	Coding_index_WholeBlood	7.17902
GTEX-R55E	Control	Coding_index_WholeBlood	5.19467
GTEX-R55G	Cardiac Pt	Coding_index_WholeBlood	1.74737
GTEX-REY6	Control	Coding_index_WholeBlood	7.99822
GTEX-RM2N	Cerebrovascular Pt	Coding_index_WholeBlood	4.07166
GTEX-RN64	Control	Coding_index_WholeBlood	NA
GTEX-RNOR	Control	Coding_index_WholeBlood	11.0917
GTEX-RTLS	Control	Coding_index_WholeBlood	9.69648
GTEX-RU1J	Control	Coding_index_WholeBlood	1.39384
GTEX-RU72	Control	Coding_index_WholeBlood	6.13469
GTEX-RUSQ	Cerebrovascular Pt	Coding_index_WholeBlood	1.84855
GTEX-RVPU	Cardiac Pt	Coding_index_WholeBlood	16.241
GTEX-RVPV	Cardiac Pt	Coding_index_WholeBlood	18.6301
GTEX-RWS6	Cerebrovascular Pt	Coding_index_WholeBlood	3.20667
GTEX-RWSA	Control	Coding_index_WholeBlood	13.3931
GTEX-S32W	Cardiac Pt	Coding_index_WholeBlood	1.82704
GTEX-S33H	Control	Coding_index_WholeBlood	2.88481
GTEX-S341	Cerebrovascular Pt	Coding_index_WholeBlood	2.02875
GTEX-S3XE	Control	Coding_index_WholeBlood	3.13792
GTEX-S4P3	Cerebrovascular Pt	Coding_index_WholeBlood	2.71978
GTEX-S4Q7	Control	Coding_index_WholeBlood	1.28911
GTEX-S4UY	Cerebrovascular Pt	Coding_index_WholeBlood	7.2605
GTEX-S4Z8	Cerebrovascular Pt	Coding_index_WholeBlood	1.95424
GTEX-S7PM	Cardiac Pt	Coding_index_WholeBlood	10.3402
GTEX-S7SE	Cardiac Pt	Coding_index_WholeBlood	8.626
GTEX-S7SF	Control	Coding_index_WholeBlood	2.4066
GTEX-S95S	Cerebrovascular Pt	Coding_index_WholeBlood	2.6288
GTEX-SE5C	Control	Coding_index_WholeBlood	1.67972
GTEX-SIU7	Cardiac Pt	Coding_index_WholeBlood	4.61492
GTEX-SIU8	Control	Coding_index_WholeBlood	6.99733
GTEX-SJXC	Cardiac Pt	Coding_index_WholeBlood	8.38613
GTEX-SN8G	Control	Coding_index_WholeBlood	18.2917
GTEX-SNMC	Control	Coding_index_WholeBlood	3.86441
GTEX-SSA3	Cerebrovascular Pt	Coding_index_WholeBlood	2.56106
GTEX-SUCS	Cerebrovascular Pt	Coding_index_WholeBlood	3.93781
GTEX-T2IS	Control	Coding_index_WholeBlood	NA
GTEX-T5JC	Control	Coding_index_WholeBlood	9.25926
GTEX-T6MN	Cardiac Pt	Coding_index_WholeBlood	7.09375
GTEX-T6MO	Control	Coding_index_WholeBlood	2.88382
GTEX-T8EM	Control	Coding_index_WholeBlood	5.06277
GTEX-TKQ1	Control	Coding_index_WholeBlood	2.39687
GTEX-TKQ2	Cardiac Pt	Coding_index_WholeBlood	1.65501
GTEX-TMMY	Cerebrovascular Pt	Coding_index_WholeBlood	7.74742
GTEX-TSE9	Cardiac Pt	Coding_index_WholeBlood	10.2297
GTEX-U3ZH	Cerebrovascular Pt	Coding_index_WholeBlood	2.76576
GTEX-U3ZM	Control	Coding_index_WholeBlood	NA
GTEX-U3ZN	Control	Coding_index_WholeBlood	2.99232
GTEX-U412	Cardiac Pt	Coding_index_WholeBlood	7.61577
GTEX-U4B1	Control	Coding_index_WholeBlood	1.05436
GTEX-U8T8	Cardiac Pt	Coding_index_WholeBlood	14.1765
GTEX-U8XE	Control	Coding_index_WholeBlood	3.87019
GTEX-UJHI	Cerebrovascular Pt	Coding_index_WholeBlood	1.50376
GTEX-UJMC	Cerebrovascular Pt	Coding_index_WholeBlood	3.58705
GTEX-UPIC	Control	Coding_index_WholeBlood	2.12689
GTEX-UPJH	Cardiac Pt	Coding_index_WholeBlood	7.00151
GTEX-UPK5	Cerebrovascular Pt	Coding_index_WholeBlood	5.82804
GTEX-UTHO	Cardiac Pt	Coding_index_WholeBlood	5.77883
GTEX-V1D1	Cerebrovascular Pt	Coding_index_WholeBlood	1.50379
GTEX-V955	Control	Coding_index_WholeBlood	2.44001
GTEX-VJWN	Cardiac Pt	Coding_index_WholeBlood	9.16201
GTEX-VJYA	Cerebrovascular Pt	Coding_index_WholeBlood	1.65741
GTEX-VUSG	Control	Coding_index_WholeBlood	3.75
GTEX-VUSH	Control	Coding_index_WholeBlood	1.75186
GTEX-W5WG	Cerebrovascular Pt	Coding_index_WholeBlood	3.02801
GTEX-W5X1	Control	Coding_index_WholeBlood	1.52495
GTEX-WCDI	Control	Coding_index_WholeBlood	1.34497
GTEX-WEY5	Cerebrovascular Pt	Coding_index_WholeBlood	2.8777
GTEX-WFG7	Control	Coding_index_WholeBlood	1.5309
GTEX-WFG8	Control	Coding_index_WholeBlood	1.14856
GTEX-WFON	Control	Coding_index_WholeBlood	1.81168
GTEX-WH7G	Cerebrovascular Pt	Coding_index_WholeBlood	1.56022
GTEX-WHPG	Control	Coding_index_WholeBlood	1.02555
GTEX-WHSB	Cardiac Pt	Coding_index_WholeBlood	1.56602
GTEX-WHSE	Control	Coding_index_WholeBlood	9.11617
GTEX-WHWD	Control	Coding_index_WholeBlood	1.29668
GTEX-WI4N	Control	Coding_index_WholeBlood	5.35088
GTEX-WK11	Control	Coding_index_WholeBlood	9.89551
GTEX-WL46	Cardiac Pt	Coding_index_WholeBlood	9.78677
GTEX-WOFL	Cerebrovascular Pt	Coding_index_WholeBlood	7.04952
GTEX-WOFM	Control	Coding_index_WholeBlood	3.02228
GTEX-WQUQ	Control	Coding_index_WholeBlood	7.18648
GTEX-WRHK	Control	Coding_index_WholeBlood	1.51989
GTEX-WRHU	Control	Coding_index_WholeBlood	9.42029
GTEX-WWYW	Control	Coding_index_WholeBlood	9.20391
GTEX-WY7C	Control	Coding_index_WholeBlood	0.765428
GTEX-WYBS	Control	Coding_index_WholeBlood	14.7395
GTEX-WYJK	Control	Coding_index_WholeBlood	4.79213
GTEX-WYVS	Cerebrovascular Pt	Coding_index_WholeBlood	2.15964
GTEX-WZTO	Control	Coding_index_WholeBlood	5.99123
GTEX-X15G	Cerebrovascular Pt	Coding_index_WholeBlood	2.53027
GTEX-X261	Cerebrovascular Pt	Coding_index_WholeBlood	10.3577
GTEX-X3Y1	Cerebrovascular Pt	Coding_index_WholeBlood	4.88261
GTEX-X4EO	Cardiac Pt	Coding_index_WholeBlood	10.4146
GTEX-X4EP	Control	Coding_index_WholeBlood	21.2488
GTEX-X4XX	Cerebrovascular Pt	Coding_index_WholeBlood	4.4888
GTEX-X4XY	Cardiac Pt	Coding_index_WholeBlood	8.54219
GTEX-X5EB	Cerebrovascular Pt	Coding_index_WholeBlood	2.86901
GTEX-X62O	Cardiac Pt	Coding_index_WholeBlood	12.3467
GTEX-X88G	Cerebrovascular Pt	Coding_index_WholeBlood	1.38438
GTEX-X8HC	Cardiac Pt	Coding_index_WholeBlood	7.46392
GTEX-XAJ8	Control	Coding_index_WholeBlood	1.97328
GTEX-XBEC	Cardiac Pt	Coding_index_WholeBlood	7.07451
GTEX-XBED	Cardiac Pt	Coding_index_WholeBlood	1.94533
GTEX-XBEW	Control	Coding_index_WholeBlood	5.84688
GTEX-XGQ4	Control	Coding_index_WholeBlood	2.34792
GTEX-XLM4	Cardiac Pt	Coding_index_WholeBlood	9.56295
GTEX-XMK1	Control	Coding_index_WholeBlood	0.915931
GTEX-XOT4	Cardiac Pt	Coding_index_WholeBlood	8.0886
GTEX-XOTO	Cardiac Pt	Coding_index_WholeBlood	9.06136
GTEX-XPT6	Control	Coding_index_WholeBlood	1.24976
GTEX-XPVG	Control	Coding_index_WholeBlood	1.33763
GTEX-XQ3S	Cardiac Pt	Coding_index_WholeBlood	7.46986
GTEX-XQ8I	Cerebrovascular Pt	Coding_index_WholeBlood	8.81017
GTEX-XUJ4	Control	Coding_index_WholeBlood	1.90888
GTEX-XUW1	Cerebrovascular Pt	Coding_index_WholeBlood	7.39503
GTEX-XUYS	Control	Coding_index_WholeBlood	3.065
GTEX-XUZC	Cerebrovascular Pt	Coding_index_WholeBlood	2.91518
GTEX-XV7Q	Control	Coding_index_WholeBlood	2.78458
GTEX-XXEK	Control	Coding_index_WholeBlood	2.45704
GTEX-XYKS	Cerebrovascular Pt	Coding_index_WholeBlood	1.76375
GTEX-Y111	Control	Coding_index_WholeBlood	13.9482
GTEX-Y114	Cerebrovascular Pt	Coding_index_WholeBlood	3.08207
GTEX-Y3I4	Cardiac Pt	Coding_index_WholeBlood	1.29881
GTEX-Y3IK	Control	Coding_index_WholeBlood	2.13336
GTEX-Y5LM	Control	Coding_index_WholeBlood	1.61397
GTEX-Y5V5	Cerebrovascular Pt	Coding_index_WholeBlood	4.53342
GTEX-Y5V6	Cerebrovascular Pt	Coding_index_WholeBlood	2.23922
GTEX-Y8DK	Control	Coding_index_WholeBlood	6.72875
GTEX-Y8E4	Cerebrovascular Pt	Coding_index_WholeBlood	5.1186
GTEX-Y8LW	Cerebrovascular Pt	Coding_index_WholeBlood	5.12392
GTEX-Y9LG	Control	Coding_index_WholeBlood	4.41373
GTEX-YB5E	Control	Coding_index_WholeBlood	1.91503
GTEX-YB5K	Cerebrovascular Pt	Coding_index_WholeBlood	4.38919
GTEX-YBZK	Cerebrovascular Pt	Coding_index_WholeBlood	2.42419
GTEX-YEC3	Cerebrovascular Pt	Coding_index_WholeBlood	2.64893
GTEX-YEC4	Cerebrovascular Pt	Coding_index_WholeBlood	4.39532
GTEX-YECK	Control	Coding_index_WholeBlood	6.98855
GTEX-YF7O	Cerebrovascular Pt	Coding_index_WholeBlood	2.30629
GTEX-YFC4	Control	Coding_index_WholeBlood	13.2048
GTEX-YJ8A	Control	Coding_index_WholeBlood	NA
GTEX-YJ8O	Control	Coding_index_WholeBlood	NA
GTEX-Z93S	Control	Coding_index_WholeBlood	11.5703
GTEX-Z93T	Cardiac Pt	Coding_index_WholeBlood	NA
GTEX-Z9EW	Cerebrovascular Pt	Coding_index_WholeBlood	NA
GTEX-ZA64	Control	Coding_index_WholeBlood	NA
GTEX-ZAB4	Cardiac Pt	Coding_index_WholeBlood	8.01473
GTEX-ZAB5	Control	Coding_index_WholeBlood	NA
GTEX-ZAJG	Cardiac Pt	Coding_index_WholeBlood	NA
GTEX-ZAK1	Cardiac Pt	Coding_index_WholeBlood	NA
GTEX-ZAKK	Cerebrovascular Pt	Coding_index_WholeBlood	NA
GTEX-ZC5H	Control	Coding_index_WholeBlood	5.12892
GTEX-ZDTS	Control	Coding_index_WholeBlood	9.25413
GTEX-ZDTT	Cerebrovascular Pt	Coding_index_WholeBlood	1.69823
GTEX-ZDXO	Cerebrovascular Pt	Coding_index_WholeBlood	10.2529
GTEX-ZDYS	Cerebrovascular Pt	Coding_index_WholeBlood	2.31735
GTEX-ZE7O	Control	Coding_index_WholeBlood	14.3948
GTEX-ZE9C	Cardiac Pt	Coding_index_WholeBlood	7.71153
GTEX-ZEX8	Cerebrovascular Pt	Coding_index_WholeBlood	1.74831
GTEX-ZF28	Control	Coding_index_WholeBlood	7.78109
GTEX-ZF29	Cerebrovascular Pt	Coding_index_WholeBlood	4.74593
GTEX-ZF2S	Control	Coding_index_WholeBlood	2.76649
GTEX-ZF3C	Cardiac Pt	Coding_index_WholeBlood	8.86258
GTEX-ZG7Y	Cerebrovascular Pt	Coding_index_WholeBlood	3.96465
GTEX-ZGAY	Cerebrovascular Pt	Coding_index_WholeBlood	3.56003
GTEX-ZLFU	Cerebrovascular Pt	Coding_index_WholeBlood	NA
GTEX-ZLV1	Cerebrovascular Pt	Coding_index_WholeBlood	1.15798
GTEX-ZLWG	Cerebrovascular Pt	Coding_index_WholeBlood	NA
GTEX-ZP4G	Control	Coding_index_WholeBlood	1.27392
GTEX-ZPCL	Cerebrovascular Pt	Coding_index_WholeBlood	1.88998
GTEX-ZPIC	Cerebrovascular Pt	Coding_index_WholeBlood	3.09572
GTEX-ZPU1	Control	Coding_index_WholeBlood	1.18719
GTEX-ZQG8	Control	Coding_index_WholeBlood	1.96185
GTEX-ZQUD	Cerebrovascular Pt	Coding_index_WholeBlood	3.32604
GTEX-ZT9W	Control	Coding_index_WholeBlood	2.5061
GTEX-ZT9X	Control	Coding_index_WholeBlood	NA
GTEX-ZTPG	Control	Coding_index_WholeBlood	2.59676
GTEX-ZTTD	Cerebrovascular Pt	Coding_index_WholeBlood	2.86683
GTEX-ZTX8	Control	Coding_index_WholeBlood	2.07434
GTEX-ZUA1	Cardiac Pt	Coding_index_WholeBlood	8.97748
GTEX-ZV6S	Control	Coding_index_WholeBlood	NA
GTEX-ZV7C	Cerebrovascular Pt	Coding_index_WholeBlood	3.11034
GTEX-ZVE2	Control	Coding_index_WholeBlood	9.89984
GTEX-ZVP2	Cerebrovascular Pt	Coding_index_WholeBlood	1.09622
GTEX-ZVT2	Cerebrovascular Pt	Coding_index_WholeBlood	2.21112
GTEX-ZVT3	Cardiac Pt	Coding_index_WholeBlood	9.78898
GTEX-ZVT4	Cardiac Pt	Coding_index_WholeBlood	12.6068
GTEX-ZVTK	Control	Coding_index_WholeBlood	10.0996
GTEX-ZVZO	Control	Coding_index_WholeBlood	NA
GTEX-ZVZP	Cerebrovascular Pt	Coding_index_WholeBlood	2.28134
GTEX-ZVZQ	Control	Coding_index_WholeBlood	11.09
GTEX-ZXG5	Cerebrovascular Pt	Coding_index_WholeBlood	10.6405
GTEX-ZY6K	Cerebrovascular Pt	Coding_index_WholeBlood	NA
GTEX-ZYFC	Control	Coding_index_WholeBlood	NA
GTEX-ZYFD	Cerebrovascular Pt	Coding_index_WholeBlood	NA
GTEX-ZYFG	Control	Coding_index_WholeBlood	NA
GTEX-ZYT6	Control	Coding_index_WholeBlood	NA
GTEX-ZYVF	Cardiac Pt	Coding_index_WholeBlood	NA
GTEX-ZYW4	Cardiac Pt	Coding_index_WholeBlood	NA
GTEX-ZYWO	Control	Coding_index_WholeBlood	NA
GTEX-ZYY3	Cardiac Pt	Coding_index_WholeBlood	NA
GTEX-ZZ64	Control	Coding_index_WholeBlood	NA
GTEX-ZZPT	Control	Coding_index_WholeBlood	NA
GTEX-ZZPU	Cardiac Pt	Coding_index_WholeBlood	NA
GTEX-1117F	Cerebrovascular Pt	Coding_index_Vagina	8.76479
GTEX-111FC	Control	Coding_index_Vagina	NA
GTEX-111VG	Cardiac Pt	Coding_index_Vagina	NA
GTEX-111YS	Cerebrovascular Pt	Coding_index_Vagina	NA
GTEX-1122O	Cerebrovascular Pt	Coding_index_Vagina	NA
GTEX-1128S	Cerebrovascular Pt	Coding_index_Vagina	NA
GTEX-113IC	Control	Coding_index_Vagina	NA
GTEX-117XS	Control	Coding_index_Vagina	NA
GTEX-117YW	Cardiac Pt	Coding_index_Vagina	NA
GTEX-117YX	Cerebrovascular Pt	Coding_index_Vagina	NA
GTEX-1192W	Cardiac Pt	Coding_index_Vagina	NA
GTEX-1192X	Control	Coding_index_Vagina	NA
GTEX-11DXW	Cardiac Pt	Coding_index_Vagina	NA
GTEX-11DXX	Cerebrovascular Pt	Coding_index_Vagina	5.35942
GTEX-11DXY	Cardiac Pt	Coding_index_Vagina	NA
GTEX-11DXZ	Control	Coding_index_Vagina	NA
GTEX-11DYG	Cardiac Pt	Coding_index_Vagina	NA
GTEX-11EI6	Cerebrovascular Pt	Coding_index_Vagina	NA
GTEX-11EM3	Control	Coding_index_Vagina	21.1161
GTEX-11EMC	Control	Coding_index_Vagina	8.36682
GTEX-11EQ8	Cerebrovascular Pt	Coding_index_Vagina	NA
GTEX-11EQ9	Cerebrovascular Pt	Coding_index_Vagina	NA
GTEX-11GS4	Control	Coding_index_Vagina	NA
GTEX-11GSP	Cardiac Pt	Coding_index_Vagina	23.5443
GTEX-11I78	Cerebrovascular Pt	Coding_index_Vagina	5.06261
GTEX-11ILO	Cerebrovascular Pt	Coding_index_Vagina	NA
GTEX-11LCK	Control	Coding_index_Vagina	NA
GTEX-11NUK	Cardiac Pt	Coding_index_Vagina	NA
GTEX-11NV4	Control	Coding_index_Vagina	NA
GTEX-11O72	Cardiac Pt	Coding_index_Vagina	NA
GTEX-11OC5	Cerebrovascular Pt	Coding_index_Vagina	NA
GTEX-11ONC	Control	Coding_index_Vagina	NA
GTEX-11P7K	Control	Coding_index_Vagina	NA
GTEX-11P81	Control	Coding_index_Vagina	6.53387
GTEX-11P82	Control	Coding_index_Vagina	NA
GTEX-11TT1	Control	Coding_index_Vagina	NA
GTEX-11TUW	Cardiac Pt	Coding_index_Vagina	NA
GTEX-11UD2	Control	Coding_index_Vagina	NA
GTEX-11VI4	Control	Coding_index_Vagina	11.7353
GTEX-11WQC	Control	Coding_index_Vagina	NA
GTEX-11WQK	Control	Coding_index_Vagina	NA
GTEX-11XUK	Cerebrovascular Pt	Coding_index_Vagina	4.83691
GTEX-11ZTS	Cardiac Pt	Coding_index_Vagina	NA
GTEX-11ZTT	Cerebrovascular Pt	Coding_index_Vagina	NA
GTEX-11ZUS	Control	Coding_index_Vagina	NA
GTEX-11ZVC	Control	Coding_index_Vagina	NA
GTEX-1211K	Cerebrovascular Pt	Coding_index_Vagina	NA
GTEX-12126	Control	Coding_index_Vagina	NA
GTEX-1212Z	Control	Coding_index_Vagina	NA
GTEX-12584	Cardiac Pt	Coding_index_Vagina	NA
GTEX-12696	Cardiac Pt	Coding_index_Vagina	NA
GTEX-1269C	Control	Coding_index_Vagina	NA
GTEX-12BJ1	Cerebrovascular Pt	Coding_index_Vagina	NA
GTEX-12C56	Control	Coding_index_Vagina	NA
GTEX-12KS4	Cardiac Pt	Coding_index_Vagina	NA
GTEX-12WS9	Cardiac Pt	Coding_index_Vagina	NA
GTEX-12WSA	Cardiac Pt	Coding_index_Vagina	NA
GTEX-12WSC	Cardiac Pt	Coding_index_Vagina	NA
GTEX-12WSD	Cardiac Pt	Coding_index_Vagina	27.3418
GTEX-12WSE	Control	Coding_index_Vagina	NA
GTEX-12WSG	Control	Coding_index_Vagina	NA
GTEX-12WSH	Control	Coding_index_Vagina	NA
GTEX-12WSI	Control	Coding_index_Vagina	NA
GTEX-12WSK	Cerebrovascular Pt	Coding_index_Vagina	NA
GTEX-12WSL	Cardiac Pt	Coding_index_Vagina	NA
GTEX-12WSM	Cardiac Pt	Coding_index_Vagina	NA
GTEX-12WSN	Control	Coding_index_Vagina	NA
GTEX-12ZZW	Cardiac Pt	Coding_index_Vagina	NA
GTEX-12ZZX	Control	Coding_index_Vagina	20.5994
GTEX-12ZZY	Cardiac Pt	Coding_index_Vagina	NA
GTEX-12ZZZ	Control	Coding_index_Vagina	NA
GTEX-13111	Cerebrovascular Pt	Coding_index_Vagina	NA
GTEX-13112	Control	Coding_index_Vagina	NA
GTEX-13113	Cerebrovascular Pt	Coding_index_Vagina	NA
GTEX-1313W	Control	Coding_index_Vagina	NA
GTEX-1314G	Cerebrovascular Pt	Coding_index_Vagina	NA
GTEX-131XE	Cardiac Pt	Coding_index_Vagina	NA
GTEX-131XF	Cerebrovascular Pt	Coding_index_Vagina	NA
GTEX-131XG	Cerebrovascular Pt	Coding_index_Vagina	8.59097
GTEX-131XH	Cardiac Pt	Coding_index_Vagina	NA
GTEX-131XW	Cardiac Pt	Coding_index_Vagina	NA
GTEX-131YS	Cardiac Pt	Coding_index_Vagina	14.1074
GTEX-132AR	Control	Coding_index_Vagina	4.94159
GTEX-132NY	Control	Coding_index_Vagina	NA
GTEX-132Q8	Control	Coding_index_Vagina	NA
GTEX-132QS	Cerebrovascular Pt	Coding_index_Vagina	NA
GTEX-1339X	Cardiac Pt	Coding_index_Vagina	NA
GTEX-133LE	Control	Coding_index_Vagina	NA
GTEX-1399R	Cerebrovascular Pt	Coding_index_Vagina	NA
GTEX-1399S	Cerebrovascular Pt	Coding_index_Vagina	8.11018
GTEX-1399T	Cardiac Pt	Coding_index_Vagina	NA
GTEX-1399U	Cerebrovascular Pt	Coding_index_Vagina	12.1727
GTEX-139D8	Control	Coding_index_Vagina	NA
GTEX-139T6	Control	Coding_index_Vagina	NA
GTEX-139T8	Control	Coding_index_Vagina	NA
GTEX-139TS	Control	Coding_index_Vagina	NA
GTEX-139TT	Control	Coding_index_Vagina	NA
GTEX-139TU	Cardiac Pt	Coding_index_Vagina	NA
GTEX-139UC	Cardiac Pt	Coding_index_Vagina	NA
GTEX-139UW	Cardiac Pt	Coding_index_Vagina	NA
GTEX-139YR	Control	Coding_index_Vagina	NA
GTEX-13CF2	Control	Coding_index_Vagina	NA
GTEX-13CF3	Cerebrovascular Pt	Coding_index_Vagina	NA
GTEX-13D11	Cerebrovascular Pt	Coding_index_Vagina	10.896
GTEX-13FH7	Cerebrovascular Pt	Coding_index_Vagina	NA
GTEX-13FHO	Control	Coding_index_Vagina	NA
GTEX-13FHP	Control	Coding_index_Vagina	NA
GTEX-13FLV	Cardiac Pt	Coding_index_Vagina	NA
GTEX-13FTW	Cerebrovascular Pt	Coding_index_Vagina	NA
GTEX-13FTX	Control	Coding_index_Vagina	NA
GTEX-13FTY	Control	Coding_index_Vagina	NA
GTEX-13FTZ	Cerebrovascular Pt	Coding_index_Vagina	NA
GTEX-13FXS	Control	Coding_index_Vagina	NA
GTEX-13G51	Control	Coding_index_Vagina	NA
GTEX-13JUV	Cerebrovascular Pt	Coding_index_Vagina	NA
GTEX-13JVG	Cardiac Pt	Coding_index_Vagina	NA
GTEX-13N11	Control	Coding_index_Vagina	14.4538
GTEX-13N1W	Cardiac Pt	Coding_index_Vagina	NA
GTEX-13N2G	Control	Coding_index_Vagina	NA
GTEX-13NYB	Cardiac Pt	Coding_index_Vagina	NA
GTEX-13NYC	Cerebrovascular Pt	Coding_index_Vagina	NA
GTEX-13NYS	Control	Coding_index_Vagina	NA
GTEX-13NZ8	Cerebrovascular Pt	Coding_index_Vagina	NA
GTEX-13NZ9	Cerebrovascular Pt	Coding_index_Vagina	NA
GTEX-13NZA	Control	Coding_index_Vagina	NA
GTEX-13NZB	Control	Coding_index_Vagina	NA
GTEX-13O1R	Control	Coding_index_Vagina	NA
GTEX-13O21	Cerebrovascular Pt	Coding_index_Vagina	NA
GTEX-13O3O	Control	Coding_index_Vagina	NA
GTEX-13O3P	Control	Coding_index_Vagina	NA
GTEX-13O3Q	Control	Coding_index_Vagina	NA
GTEX-13O61	Control	Coding_index_Vagina	NA
GTEX-13OVG	Cerebrovascular Pt	Coding_index_Vagina	NA
GTEX-13OVH	Cardiac Pt	Coding_index_Vagina	NA
GTEX-13OVI	Control	Coding_index_Vagina	14.147
GTEX-13OVL	Control	Coding_index_Vagina	NA
GTEX-13OW5	Cerebrovascular Pt	Coding_index_Vagina	NA
GTEX-13OW6	Cardiac Pt	Coding_index_Vagina	NA
GTEX-13OW7	Cardiac Pt	Coding_index_Vagina	NA
GTEX-13OW8	Cardiac Pt	Coding_index_Vagina	NA
GTEX-13PDP	Cardiac Pt	Coding_index_Vagina	NA
GTEX-13PL6	Control	Coding_index_Vagina	NA
GTEX-13PL7	Control	Coding_index_Vagina	12.7894
GTEX-13PLJ	Cardiac Pt	Coding_index_Vagina	NA
GTEX-13PVQ	Cardiac Pt	Coding_index_Vagina	NA
GTEX-13PVR	Cerebrovascular Pt	Coding_index_Vagina	7.21548
GTEX-13QBU	Control	Coding_index_Vagina	13.3059
GTEX-13QIC	Cardiac Pt	Coding_index_Vagina	15.6282
GTEX-13QJ3	Control	Coding_index_Vagina	NA
GTEX-13QJC	Control	Coding_index_Vagina	NA
GTEX-13RTJ	Control	Coding_index_Vagina	NA
GTEX-13RTK	Control	Coding_index_Vagina	NA
GTEX-13S7M	Cerebrovascular Pt	Coding_index_Vagina	NA
GTEX-13S86	Cerebrovascular Pt	Coding_index_Vagina	NA
GTEX-13SLW	Cardiac Pt	Coding_index_Vagina	NA
GTEX-13SLX	Control	Coding_index_Vagina	NA
GTEX-13U4I	Cerebrovascular Pt	Coding_index_Vagina	16.3279
GTEX-13VXT	Cerebrovascular Pt	Coding_index_Vagina	NA
GTEX-13VXU	Control	Coding_index_Vagina	NA
GTEX-13W3W	Cerebrovascular Pt	Coding_index_Vagina	20.2152
GTEX-13W46	Cerebrovascular Pt	Coding_index_Vagina	NA
GTEX-13X6H	Cerebrovascular Pt	Coding_index_Vagina	NA
GTEX-13X6I	Cerebrovascular Pt	Coding_index_Vagina	NA
GTEX-13X6J	Cardiac Pt	Coding_index_Vagina	NA
GTEX-13X6K	Control	Coding_index_Vagina	NA
GTEX-13YAN	Cerebrovascular Pt	Coding_index_Vagina	NA
GTEX-1445S	Cardiac Pt	Coding_index_Vagina	NA
GTEX-144GL	Control	Coding_index_Vagina	NA
GTEX-144GM	Control	Coding_index_Vagina	NA
GTEX-144GN	Control	Coding_index_Vagina	NA
GTEX-145LS	Cardiac Pt	Coding_index_Vagina	NA
GTEX-145LV	Control	Coding_index_Vagina	NA
GTEX-145ME	Cerebrovascular Pt	Coding_index_Vagina	15.3082
GTEX-145MF	Cardiac Pt	Coding_index_Vagina	NA
GTEX-145MH	Control	Coding_index_Vagina	NA
GTEX-145MN	Control	Coding_index_Vagina	NA
GTEX-145MO	Cardiac Pt	Coding_index_Vagina	NA
GTEX-146FH	Cerebrovascular Pt	Coding_index_Vagina	9.13201
GTEX-146FQ	Control	Coding_index_Vagina	NA
GTEX-146FR	Cerebrovascular Pt	Coding_index_Vagina	22.1538
GTEX-14753	Control	Coding_index_Vagina	NA
GTEX-1477Z	Cerebrovascular Pt	Coding_index_Vagina	NA
GTEX-147F3	Cerebrovascular Pt	Coding_index_Vagina	21.8424
GTEX-147F4	Cardiac Pt	Coding_index_Vagina	NA
GTEX-147JS	Control	Coding_index_Vagina	NA
GTEX-148VI	Cerebrovascular Pt	Coding_index_Vagina	NA
GTEX-148VJ	Control	Coding_index_Vagina	NA
GTEX-1497J	Cerebrovascular Pt	Coding_index_Vagina	NA
GTEX-14A5H	Cardiac Pt	Coding_index_Vagina	NA
GTEX-14A5I	Control	Coding_index_Vagina	8.671
GTEX-14A6H	Control	Coding_index_Vagina	NA
GTEX-14AS3	Control	Coding_index_Vagina	4.85215
GTEX-14ASI	Cardiac Pt	Coding_index_Vagina	NA
GTEX-14B4R	Cerebrovascular Pt	Coding_index_Vagina	NA
GTEX-14BIM	Cerebrovascular Pt	Coding_index_Vagina	NA
GTEX-14BIN	Control	Coding_index_Vagina	NA
GTEX-14BMU	Cerebrovascular Pt	Coding_index_Vagina	8.82911
GTEX-14BMV	Cardiac Pt	Coding_index_Vagina	NA
GTEX-14C38	Control	Coding_index_Vagina	NA
GTEX-14C39	Control	Coding_index_Vagina	NA
GTEX-14C5O	Control	Coding_index_Vagina	NA
GTEX-14DAQ	Control	Coding_index_Vagina	17.5419
GTEX-14DAR	Control	Coding_index_Vagina	NA
GTEX-14E1K	Cerebrovascular Pt	Coding_index_Vagina	NA
GTEX-14E6C	Control	Coding_index_Vagina	NA
GTEX-14E6D	Cardiac Pt	Coding_index_Vagina	NA
GTEX-14E7W	Cardiac Pt	Coding_index_Vagina	NA
GTEX-14ICL	Control	Coding_index_Vagina	NA
GTEX-N7MS	Cardiac Pt	Coding_index_Vagina	NA
GTEX-N7MT	Control	Coding_index_Vagina	16.9049
GTEX-NFK9	Cerebrovascular Pt	Coding_index_Vagina	NA
GTEX-NPJ7	Control	Coding_index_Vagina	NA
GTEX-NPJ8	Control	Coding_index_Vagina	NA
GTEX-O5YT	Control	Coding_index_Vagina	NA
GTEX-O5YV	Control	Coding_index_Vagina	NA
GTEX-O5YW	Cerebrovascular Pt	Coding_index_Vagina	NA
GTEX-OHPJ	Control	Coding_index_Vagina	NA
GTEX-OHPK	Cerebrovascular Pt	Coding_index_Vagina	6.77142
GTEX-OHPL	Control	Coding_index_Vagina	8.47422
GTEX-OHPM	Control	Coding_index_Vagina	NA
GTEX-OHPN	Control	Coding_index_Vagina	NA
GTEX-OIZG	Cerebrovascular Pt	Coding_index_Vagina	NA
GTEX-OIZH	Cerebrovascular Pt	Coding_index_Vagina	NA
GTEX-OIZI	Control	Coding_index_Vagina	NA
GTEX-OOBJ	Cerebrovascular Pt	Coding_index_Vagina	NA
GTEX-OOBK	Control	Coding_index_Vagina	NA
GTEX-OXRK	Control	Coding_index_Vagina	NA
GTEX-OXRL	Cerebrovascular Pt	Coding_index_Vagina	NA
GTEX-OXRN	Cardiac Pt	Coding_index_Vagina	NA
GTEX-OXRO	Control	Coding_index_Vagina	NA
GTEX-OXRP	Control	Coding_index_Vagina	NA
GTEX-P44G	Control	Coding_index_Vagina	NA
GTEX-P44H	Control	Coding_index_Vagina	NA
GTEX-P4PP	Control	Coding_index_Vagina	16.1432
GTEX-P4PQ	Cerebrovascular Pt	Coding_index_Vagina	NA
GTEX-P4QS	Cerebrovascular Pt	Coding_index_Vagina	NA
GTEX-P4QT	Cerebrovascular Pt	Coding_index_Vagina	NA
GTEX-P78B	Cerebrovascular Pt	Coding_index_Vagina	10.2586
GTEX-PLZ4	Control	Coding_index_Vagina	9.79248
GTEX-PLZ5	Control	Coding_index_Vagina	NA
GTEX-PLZ6	Control	Coding_index_Vagina	NA
GTEX-POMQ	Control	Coding_index_Vagina	NA
GTEX-POYW	Control	Coding_index_Vagina	NA
GTEX-PSDG	Control	Coding_index_Vagina	NA
GTEX-PVOW	Cardiac Pt	Coding_index_Vagina	NA
GTEX-PW2O	Control	Coding_index_Vagina	NA
GTEX-PWCY	Control	Coding_index_Vagina	7.34652
GTEX-PWN1	Cerebrovascular Pt	Coding_index_Vagina	9.4024
GTEX-PWOO	Control	Coding_index_Vagina	8.73556
GTEX-PX3G	Cerebrovascular Pt	Coding_index_Vagina	15.7644
GTEX-Q2AG	Cardiac Pt	Coding_index_Vagina	NA
GTEX-Q2AH	Cerebrovascular Pt	Coding_index_Vagina	NA
GTEX-Q2AI	Cerebrovascular Pt	Coding_index_Vagina	NA
GTEX-Q734	Cerebrovascular Pt	Coding_index_Vagina	20.3509
GTEX-QCQG	Cerebrovascular Pt	Coding_index_Vagina	10.2222
GTEX-QDT8	Control	Coding_index_Vagina	23.5529
GTEX-QDVJ	Control	Coding_index_Vagina	NA
GTEX-QDVN	Cerebrovascular Pt	Coding_index_Vagina	NA
GTEX-QEG4	Control	Coding_index_Vagina	NA
GTEX-QEG5	Control	Coding_index_Vagina	NA
GTEX-QEL4	Cerebrovascular Pt	Coding_index_Vagina	NA
GTEX-QESD	Control	Coding_index_Vagina	NA
GTEX-QLQ7	Control	Coding_index_Vagina	NA
GTEX-QLQW	Cerebrovascular Pt	Coding_index_Vagina	NA
GTEX-QMRM	Control	Coding_index_Vagina	NA
GTEX-QV31	Control	Coding_index_Vagina	NA
GTEX-QV44	Cardiac Pt	Coding_index_Vagina	NA
GTEX-QVJO	Control	Coding_index_Vagina	11.0202
GTEX-QVUS	Control	Coding_index_Vagina	NA
GTEX-QXCU	Cardiac Pt	Coding_index_Vagina	NA
GTEX-R45C	Cardiac Pt	Coding_index_Vagina	NA
GTEX-R53T	Control	Coding_index_Vagina	NA
GTEX-R55C	Control	Coding_index_Vagina	NA
GTEX-R55D	Control	Coding_index_Vagina	NA
GTEX-R55E	Control	Coding_index_Vagina	NA
GTEX-R55G	Cardiac Pt	Coding_index_Vagina	NA
GTEX-REY6	Control	Coding_index_Vagina	NA
GTEX-RM2N	Cerebrovascular Pt	Coding_index_Vagina	NA
GTEX-RN64	Control	Coding_index_Vagina	NA
GTEX-RNOR	Control	Coding_index_Vagina	NA
GTEX-RTLS	Control	Coding_index_Vagina	NA
GTEX-RU1J	Control	Coding_index_Vagina	21.2651
GTEX-RU72	Control	Coding_index_Vagina	NA
GTEX-RUSQ	Cerebrovascular Pt	Coding_index_Vagina	NA
GTEX-RVPU	Cardiac Pt	Coding_index_Vagina	NA
GTEX-RVPV	Cardiac Pt	Coding_index_Vagina	NA
GTEX-RWS6	Cerebrovascular Pt	Coding_index_Vagina	15.2253
GTEX-RWSA	Control	Coding_index_Vagina	NA
GTEX-S32W	Cardiac Pt	Coding_index_Vagina	NA
GTEX-S33H	Control	Coding_index_Vagina	NA
GTEX-S341	Cerebrovascular Pt	Coding_index_Vagina	4.43574
GTEX-S3XE	Control	Coding_index_Vagina	NA
GTEX-S4P3	Cerebrovascular Pt	Coding_index_Vagina	7.35792
GTEX-S4Q7	Control	Coding_index_Vagina	NA
GTEX-S4UY	Cerebrovascular Pt	Coding_index_Vagina	13.105
GTEX-S4Z8	Cerebrovascular Pt	Coding_index_Vagina	NA
GTEX-S7PM	Cardiac Pt	Coding_index_Vagina	NA
GTEX-S7SE	Cardiac Pt	Coding_index_Vagina	NA
GTEX-S7SF	Control	Coding_index_Vagina	5.68936
GTEX-S95S	Cerebrovascular Pt	Coding_index_Vagina	NA
GTEX-SE5C	Control	Coding_index_Vagina	4.65427
GTEX-SIU7	Cardiac Pt	Coding_index_Vagina	NA
GTEX-SIU8	Control	Coding_index_Vagina	NA
GTEX-SJXC	Cardiac Pt	Coding_index_Vagina	NA
GTEX-SN8G	Control	Coding_index_Vagina	NA
GTEX-SNMC	Control	Coding_index_Vagina	NA
GTEX-SSA3	Cerebrovascular Pt	Coding_index_Vagina	NA
GTEX-SUCS	Cerebrovascular Pt	Coding_index_Vagina	NA
GTEX-T2IS	Control	Coding_index_Vagina	8.94574
GTEX-T5JC	Control	Coding_index_Vagina	NA
GTEX-T6MN	Cardiac Pt	Coding_index_Vagina	NA
GTEX-T6MO	Control	Coding_index_Vagina	7.02396
GTEX-T8EM	Control	Coding_index_Vagina	NA
GTEX-TKQ1	Control	Coding_index_Vagina	NA
GTEX-TKQ2	Cardiac Pt	Coding_index_Vagina	NA
GTEX-TMMY	Cerebrovascular Pt	Coding_index_Vagina	16.9856
GTEX-TSE9	Cardiac Pt	Coding_index_Vagina	14.7816
GTEX-U3ZH	Cerebrovascular Pt	Coding_index_Vagina	NA
GTEX-U3ZM	Control	Coding_index_Vagina	NA
GTEX-U3ZN	Control	Coding_index_Vagina	8.13169
GTEX-U412	Cardiac Pt	Coding_index_Vagina	NA
GTEX-U4B1	Control	Coding_index_Vagina	NA
GTEX-U8T8	Cardiac Pt	Coding_index_Vagina	NA
GTEX-U8XE	Control	Coding_index_Vagina	NA
GTEX-UJHI	Cerebrovascular Pt	Coding_index_Vagina	19.0505
GTEX-UJMC	Cerebrovascular Pt	Coding_index_Vagina	NA
GTEX-UPIC	Control	Coding_index_Vagina	9.34975
GTEX-UPJH	Cardiac Pt	Coding_index_Vagina	NA
GTEX-UPK5	Cerebrovascular Pt	Coding_index_Vagina	NA
GTEX-UTHO	Cardiac Pt	Coding_index_Vagina	NA
GTEX-V1D1	Cerebrovascular Pt	Coding_index_Vagina	NA
GTEX-V955	Control	Coding_index_Vagina	NA
GTEX-VJWN	Cardiac Pt	Coding_index_Vagina	NA
GTEX-VJYA	Cerebrovascular Pt	Coding_index_Vagina	NA
GTEX-VUSG	Control	Coding_index_Vagina	NA
GTEX-VUSH	Control	Coding_index_Vagina	NA
GTEX-W5WG	Cerebrovascular Pt	Coding_index_Vagina	13.0022
GTEX-W5X1	Control	Coding_index_Vagina	NA
GTEX-WCDI	Control	Coding_index_Vagina	NA
GTEX-WEY5	Cerebrovascular Pt	Coding_index_Vagina	22.1568
GTEX-WFG7	Control	Coding_index_Vagina	NA
GTEX-WFG8	Control	Coding_index_Vagina	NA
GTEX-WFON	Control	Coding_index_Vagina	NA
GTEX-WH7G	Cerebrovascular Pt	Coding_index_Vagina	NA
GTEX-WHPG	Control	Coding_index_Vagina	NA
GTEX-WHSB	Cardiac Pt	Coding_index_Vagina	NA
GTEX-WHSE	Control	Coding_index_Vagina	NA
GTEX-WHWD	Control	Coding_index_Vagina	NA
GTEX-WI4N	Control	Coding_index_Vagina	NA
GTEX-WK11	Control	Coding_index_Vagina	NA
GTEX-WL46	Cardiac Pt	Coding_index_Vagina	NA
GTEX-WOFL	Cerebrovascular Pt	Coding_index_Vagina	NA
GTEX-WOFM	Control	Coding_index_Vagina	NA
GTEX-WQUQ	Control	Coding_index_Vagina	NA
GTEX-WRHK	Control	Coding_index_Vagina	NA
GTEX-WRHU	Control	Coding_index_Vagina	22.9288
GTEX-WWYW	Control	Coding_index_Vagina	NA
GTEX-WY7C	Control	Coding_index_Vagina	NA
GTEX-WYBS	Control	Coding_index_Vagina	NA
GTEX-WYJK	Control	Coding_index_Vagina	NA
GTEX-WYVS	Cerebrovascular Pt	Coding_index_Vagina	12.825
GTEX-WZTO	Control	Coding_index_Vagina	NA
GTEX-X15G	Cerebrovascular Pt	Coding_index_Vagina	11.6992
GTEX-X261	Cerebrovascular Pt	Coding_index_Vagina	NA
GTEX-X3Y1	Cerebrovascular Pt	Coding_index_Vagina	NA
GTEX-X4EO	Cardiac Pt	Coding_index_Vagina	NA
GTEX-X4EP	Control	Coding_index_Vagina	NA
GTEX-X4XX	Cerebrovascular Pt	Coding_index_Vagina	NA
GTEX-X4XY	Cardiac Pt	Coding_index_Vagina	NA
GTEX-X5EB	Cerebrovascular Pt	Coding_index_Vagina	NA
GTEX-X62O	Cardiac Pt	Coding_index_Vagina	NA
GTEX-X88G	Cerebrovascular Pt	Coding_index_Vagina	NA
GTEX-X8HC	Cardiac Pt	Coding_index_Vagina	13.921
GTEX-XAJ8	Control	Coding_index_Vagina	NA
GTEX-XBEC	Cardiac Pt	Coding_index_Vagina	NA
GTEX-XBED	Cardiac Pt	Coding_index_Vagina	NA
GTEX-XBEW	Control	Coding_index_Vagina	NA
GTEX-XGQ4	Control	Coding_index_Vagina	NA
GTEX-XLM4	Cardiac Pt	Coding_index_Vagina	NA
GTEX-XMK1	Control	Coding_index_Vagina	NA
GTEX-XOT4	Cardiac Pt	Coding_index_Vagina	NA
GTEX-XOTO	Cardiac Pt	Coding_index_Vagina	NA
GTEX-XPT6	Control	Coding_index_Vagina	NA
GTEX-XPVG	Control	Coding_index_Vagina	NA
GTEX-XQ3S	Cardiac Pt	Coding_index_Vagina	NA
GTEX-XQ8I	Cerebrovascular Pt	Coding_index_Vagina	NA
GTEX-XUJ4	Control	Coding_index_Vagina	9.2695
GTEX-XUW1	Cerebrovascular Pt	Coding_index_Vagina	14.0788
GTEX-XUYS	Control	Coding_index_Vagina	NA
GTEX-XUZC	Cerebrovascular Pt	Coding_index_Vagina	NA
GTEX-XV7Q	Control	Coding_index_Vagina	11.9403
GTEX-XXEK	Control	Coding_index_Vagina	NA
GTEX-XYKS	Cerebrovascular Pt	Coding_index_Vagina	NA
GTEX-Y111	Control	Coding_index_Vagina	NA
GTEX-Y114	Cerebrovascular Pt	Coding_index_Vagina	23.7588
GTEX-Y3I4	Cardiac Pt	Coding_index_Vagina	NA
GTEX-Y3IK	Control	Coding_index_Vagina	5.47524
GTEX-Y5LM	Control	Coding_index_Vagina	NA
GTEX-Y5V5	Cerebrovascular Pt	Coding_index_Vagina	NA
GTEX-Y5V6	Cerebrovascular Pt	Coding_index_Vagina	NA
GTEX-Y8DK	Control	Coding_index_Vagina	NA
GTEX-Y8E4	Cerebrovascular Pt	Coding_index_Vagina	NA
GTEX-Y8LW	Cerebrovascular Pt	Coding_index_Vagina	13.5301
GTEX-Y9LG	Control	Coding_index_Vagina	NA
GTEX-YB5E	Control	Coding_index_Vagina	NA
GTEX-YB5K	Cerebrovascular Pt	Coding_index_Vagina	NA
GTEX-YBZK	Cerebrovascular Pt	Coding_index_Vagina	NA
GTEX-YEC3	Cerebrovascular Pt	Coding_index_Vagina	NA
GTEX-YEC4	Cerebrovascular Pt	Coding_index_Vagina	NA
GTEX-YECK	Control	Coding_index_Vagina	NA
GTEX-YF7O	Cerebrovascular Pt	Coding_index_Vagina	NA
GTEX-YFC4	Control	Coding_index_Vagina	19.8162
GTEX-YJ8A	Control	Coding_index_Vagina	NA
GTEX-YJ8O	Control	Coding_index_Vagina	11.3359
GTEX-Z93S	Control	Coding_index_Vagina	NA
GTEX-Z93T	Cardiac Pt	Coding_index_Vagina	NA
GTEX-Z9EW	Cerebrovascular Pt	Coding_index_Vagina	NA
GTEX-ZA64	Control	Coding_index_Vagina	NA
GTEX-ZAB4	Cardiac Pt	Coding_index_Vagina	NA
GTEX-ZAB5	Control	Coding_index_Vagina	NA
GTEX-ZAJG	Cardiac Pt	Coding_index_Vagina	7.7624
GTEX-ZAK1	Cardiac Pt	Coding_index_Vagina	NA
GTEX-ZAKK	Cerebrovascular Pt	Coding_index_Vagina	NA
GTEX-ZC5H	Control	Coding_index_Vagina	7.83357
GTEX-ZDTS	Control	Coding_index_Vagina	NA
GTEX-ZDTT	Cerebrovascular Pt	Coding_index_Vagina	NA
GTEX-ZDXO	Cerebrovascular Pt	Coding_index_Vagina	NA
GTEX-ZDYS	Cerebrovascular Pt	Coding_index_Vagina	NA
GTEX-ZE7O	Control	Coding_index_Vagina	11.8051
GTEX-ZE9C	Cardiac Pt	Coding_index_Vagina	NA
GTEX-ZEX8	Cerebrovascular Pt	Coding_index_Vagina	NA
GTEX-ZF28	Control	Coding_index_Vagina	NA
GTEX-ZF29	Cerebrovascular Pt	Coding_index_Vagina	NA
GTEX-ZF2S	Control	Coding_index_Vagina	NA
GTEX-ZF3C	Cardiac Pt	Coding_index_Vagina	NA
GTEX-ZG7Y	Cerebrovascular Pt	Coding_index_Vagina	NA
GTEX-ZGAY	Cerebrovascular Pt	Coding_index_Vagina	9.01176
GTEX-ZLFU	Cerebrovascular Pt	Coding_index_Vagina	NA
GTEX-ZLV1	Cerebrovascular Pt	Coding_index_Vagina	NA
GTEX-ZLWG	Cerebrovascular Pt	Coding_index_Vagina	7.7372
GTEX-ZP4G	Control	Coding_index_Vagina	9.56272
GTEX-ZPCL	Cerebrovascular Pt	Coding_index_Vagina	NA
GTEX-ZPIC	Cerebrovascular Pt	Coding_index_Vagina	NA
GTEX-ZPU1	Control	Coding_index_Vagina	NA
GTEX-ZQG8	Control	Coding_index_Vagina	27.567
GTEX-ZQUD	Cerebrovascular Pt	Coding_index_Vagina	NA
GTEX-ZT9W	Control	Coding_index_Vagina	NA
GTEX-ZT9X	Control	Coding_index_Vagina	NA
GTEX-ZTPG	Control	Coding_index_Vagina	14.4991
GTEX-ZTTD	Cerebrovascular Pt	Coding_index_Vagina	NA
GTEX-ZTX8	Control	Coding_index_Vagina	NA
GTEX-ZUA1	Cardiac Pt	Coding_index_Vagina	NA
GTEX-ZV6S	Control	Coding_index_Vagina	16.0652
GTEX-ZV7C	Cerebrovascular Pt	Coding_index_Vagina	NA
GTEX-ZVE2	Control	Coding_index_Vagina	NA
GTEX-ZVP2	Cerebrovascular Pt	Coding_index_Vagina	NA
GTEX-ZVT2	Cerebrovascular Pt	Coding_index_Vagina	5.27521
GTEX-ZVT3	Cardiac Pt	Coding_index_Vagina	14.0092
GTEX-ZVT4	Cardiac Pt	Coding_index_Vagina	NA
GTEX-ZVTK	Control	Coding_index_Vagina	NA
GTEX-ZVZO	Control	Coding_index_Vagina	NA
GTEX-ZVZP	Cerebrovascular Pt	Coding_index_Vagina	NA
GTEX-ZVZQ	Control	Coding_index_Vagina	NA
GTEX-ZXG5	Cerebrovascular Pt	Coding_index_Vagina	NA
GTEX-ZY6K	Cerebrovascular Pt	Coding_index_Vagina	NA
GTEX-ZYFC	Control	Coding_index_Vagina	NA
GTEX-ZYFD	Cerebrovascular Pt	Coding_index_Vagina	NA
GTEX-ZYFG	Control	Coding_index_Vagina	NA
GTEX-ZYT6	Control	Coding_index_Vagina	NA
GTEX-ZYVF	Cardiac Pt	Coding_index_Vagina	15.814
GTEX-ZYW4	Cardiac Pt	Coding_index_Vagina	NA
GTEX-ZYWO	Control	Coding_index_Vagina	14.4455
GTEX-ZYY3	Cardiac Pt	Coding_index_Vagina	14.6601
GTEX-ZZ64	Control	Coding_index_Vagina	NA
GTEX-ZZPT	Control	Coding_index_Vagina	NA
GTEX-ZZPU	Cardiac Pt	Coding_index_Vagina	3.01233
GTEX-1117F	Cerebrovascular Pt	Coding_index_Uterus	10.1555
GTEX-111FC	Control	Coding_index_Uterus	NA
GTEX-111VG	Cardiac Pt	Coding_index_Uterus	NA
GTEX-111YS	Cerebrovascular Pt	Coding_index_Uterus	NA
GTEX-1122O	Cerebrovascular Pt	Coding_index_Uterus	NA
GTEX-1128S	Cerebrovascular Pt	Coding_index_Uterus	NA
GTEX-113IC	Control	Coding_index_Uterus	NA
GTEX-117XS	Control	Coding_index_Uterus	NA
GTEX-117YW	Cardiac Pt	Coding_index_Uterus	NA
GTEX-117YX	Cerebrovascular Pt	Coding_index_Uterus	NA
GTEX-1192W	Cardiac Pt	Coding_index_Uterus	NA
GTEX-1192X	Control	Coding_index_Uterus	NA
GTEX-11DXW	Cardiac Pt	Coding_index_Uterus	NA
GTEX-11DXX	Cerebrovascular Pt	Coding_index_Uterus	5.98228
GTEX-11DXY	Cardiac Pt	Coding_index_Uterus	NA
GTEX-11DXZ	Control	Coding_index_Uterus	NA
GTEX-11DYG	Cardiac Pt	Coding_index_Uterus	NA
GTEX-11EI6	Cerebrovascular Pt	Coding_index_Uterus	NA
GTEX-11EM3	Control	Coding_index_Uterus	17.4666
GTEX-11EMC	Control	Coding_index_Uterus	13.7754
GTEX-11EQ8	Cerebrovascular Pt	Coding_index_Uterus	NA
GTEX-11EQ9	Cerebrovascular Pt	Coding_index_Uterus	NA
GTEX-11GS4	Control	Coding_index_Uterus	NA
GTEX-11GSP	Cardiac Pt	Coding_index_Uterus	19.0883
GTEX-11I78	Cerebrovascular Pt	Coding_index_Uterus	4.90569
GTEX-11ILO	Cerebrovascular Pt	Coding_index_Uterus	NA
GTEX-11LCK	Control	Coding_index_Uterus	NA
GTEX-11NUK	Cardiac Pt	Coding_index_Uterus	NA
GTEX-11NV4	Control	Coding_index_Uterus	NA
GTEX-11O72	Cardiac Pt	Coding_index_Uterus	NA
GTEX-11OC5	Cerebrovascular Pt	Coding_index_Uterus	NA
GTEX-11ONC	Control	Coding_index_Uterus	NA
GTEX-11P7K	Control	Coding_index_Uterus	NA
GTEX-11P81	Control	Coding_index_Uterus	10.4847
GTEX-11P82	Control	Coding_index_Uterus	NA
GTEX-11TT1	Control	Coding_index_Uterus	NA
GTEX-11TUW	Cardiac Pt	Coding_index_Uterus	NA
GTEX-11UD2	Control	Coding_index_Uterus	NA
GTEX-11VI4	Control	Coding_index_Uterus	NA
GTEX-11WQC	Control	Coding_index_Uterus	NA
GTEX-11WQK	Control	Coding_index_Uterus	NA
GTEX-11XUK	Cerebrovascular Pt	Coding_index_Uterus	NA
GTEX-11ZTS	Cardiac Pt	Coding_index_Uterus	13.0597
GTEX-11ZTT	Cerebrovascular Pt	Coding_index_Uterus	7.77987
GTEX-11ZUS	Control	Coding_index_Uterus	NA
GTEX-11ZVC	Control	Coding_index_Uterus	NA
GTEX-1211K	Cerebrovascular Pt	Coding_index_Uterus	NA
GTEX-12126	Control	Coding_index_Uterus	NA
GTEX-1212Z	Control	Coding_index_Uterus	NA
GTEX-12584	Cardiac Pt	Coding_index_Uterus	NA
GTEX-12696	Cardiac Pt	Coding_index_Uterus	NA
GTEX-1269C	Control	Coding_index_Uterus	NA
GTEX-12BJ1	Cerebrovascular Pt	Coding_index_Uterus	NA
GTEX-12C56	Control	Coding_index_Uterus	NA
GTEX-12KS4	Cardiac Pt	Coding_index_Uterus	NA
GTEX-12WS9	Cardiac Pt	Coding_index_Uterus	NA
GTEX-12WSA	Cardiac Pt	Coding_index_Uterus	NA
GTEX-12WSC	Cardiac Pt	Coding_index_Uterus	NA
GTEX-12WSD	Cardiac Pt	Coding_index_Uterus	15.3384
GTEX-12WSE	Control	Coding_index_Uterus	NA
GTEX-12WSG	Control	Coding_index_Uterus	10.8756
GTEX-12WSH	Control	Coding_index_Uterus	NA
GTEX-12WSI	Control	Coding_index_Uterus	NA
GTEX-12WSK	Cerebrovascular Pt	Coding_index_Uterus	15.7364
GTEX-12WSL	Cardiac Pt	Coding_index_Uterus	NA
GTEX-12WSM	Cardiac Pt	Coding_index_Uterus	NA
GTEX-12WSN	Control	Coding_index_Uterus	NA
GTEX-12ZZW	Cardiac Pt	Coding_index_Uterus	NA
GTEX-12ZZX	Control	Coding_index_Uterus	9.77052
GTEX-12ZZY	Cardiac Pt	Coding_index_Uterus	NA
GTEX-12ZZZ	Control	Coding_index_Uterus	NA
GTEX-13111	Cerebrovascular Pt	Coding_index_Uterus	NA
GTEX-13112	Control	Coding_index_Uterus	NA
GTEX-13113	Cerebrovascular Pt	Coding_index_Uterus	NA
GTEX-1313W	Control	Coding_index_Uterus	14.494
GTEX-1314G	Cerebrovascular Pt	Coding_index_Uterus	NA
GTEX-131XE	Cardiac Pt	Coding_index_Uterus	NA
GTEX-131XF	Cerebrovascular Pt	Coding_index_Uterus	NA
GTEX-131XG	Cerebrovascular Pt	Coding_index_Uterus	4.36612
GTEX-131XH	Cardiac Pt	Coding_index_Uterus	NA
GTEX-131XW	Cardiac Pt	Coding_index_Uterus	NA
GTEX-131YS	Cardiac Pt	Coding_index_Uterus	12.7361
GTEX-132AR	Control	Coding_index_Uterus	5.82465
GTEX-132NY	Control	Coding_index_Uterus	NA
GTEX-132Q8	Control	Coding_index_Uterus	NA
GTEX-132QS	Cerebrovascular Pt	Coding_index_Uterus	NA
GTEX-1339X	Cardiac Pt	Coding_index_Uterus	NA
GTEX-133LE	Control	Coding_index_Uterus	NA
GTEX-1399R	Cerebrovascular Pt	Coding_index_Uterus	NA
GTEX-1399S	Cerebrovascular Pt	Coding_index_Uterus	7.47447
GTEX-1399T	Cardiac Pt	Coding_index_Uterus	NA
GTEX-1399U	Cerebrovascular Pt	Coding_index_Uterus	9.06956
GTEX-139D8	Control	Coding_index_Uterus	10.4832
GTEX-139T6	Control	Coding_index_Uterus	NA
GTEX-139T8	Control	Coding_index_Uterus	NA
GTEX-139TS	Control	Coding_index_Uterus	NA
GTEX-139TT	Control	Coding_index_Uterus	NA
GTEX-139TU	Cardiac Pt	Coding_index_Uterus	NA
GTEX-139UC	Cardiac Pt	Coding_index_Uterus	NA
GTEX-139UW	Cardiac Pt	Coding_index_Uterus	NA
GTEX-139YR	Control	Coding_index_Uterus	NA
GTEX-13CF2	Control	Coding_index_Uterus	NA
GTEX-13CF3	Cerebrovascular Pt	Coding_index_Uterus	NA
GTEX-13D11	Cerebrovascular Pt	Coding_index_Uterus	5.31915
GTEX-13FH7	Cerebrovascular Pt	Coding_index_Uterus	NA
GTEX-13FHO	Control	Coding_index_Uterus	NA
GTEX-13FHP	Control	Coding_index_Uterus	NA
GTEX-13FLV	Cardiac Pt	Coding_index_Uterus	NA
GTEX-13FTW	Cerebrovascular Pt	Coding_index_Uterus	NA
GTEX-13FTX	Control	Coding_index_Uterus	13.555
GTEX-13FTY	Control	Coding_index_Uterus	NA
GTEX-13FTZ	Cerebrovascular Pt	Coding_index_Uterus	NA
GTEX-13FXS	Control	Coding_index_Uterus	NA
GTEX-13G51	Control	Coding_index_Uterus	NA
GTEX-13JUV	Cerebrovascular Pt	Coding_index_Uterus	NA
GTEX-13JVG	Cardiac Pt	Coding_index_Uterus	NA
GTEX-13N11	Control	Coding_index_Uterus	8.16262
GTEX-13N1W	Cardiac Pt	Coding_index_Uterus	NA
GTEX-13N2G	Control	Coding_index_Uterus	NA
GTEX-13NYB	Cardiac Pt	Coding_index_Uterus	NA
GTEX-13NYC	Cerebrovascular Pt	Coding_index_Uterus	NA
GTEX-13NYS	Control	Coding_index_Uterus	NA
GTEX-13NZ8	Cerebrovascular Pt	Coding_index_Uterus	NA
GTEX-13NZ9	Cerebrovascular Pt	Coding_index_Uterus	NA
GTEX-13NZA	Control	Coding_index_Uterus	NA
GTEX-13NZB	Control	Coding_index_Uterus	NA
GTEX-13O1R	Control	Coding_index_Uterus	NA
GTEX-13O21	Cerebrovascular Pt	Coding_index_Uterus	NA
GTEX-13O3O	Control	Coding_index_Uterus	NA
GTEX-13O3P	Control	Coding_index_Uterus	NA
GTEX-13O3Q	Control	Coding_index_Uterus	NA
GTEX-13O61	Control	Coding_index_Uterus	NA
GTEX-13OVG	Cerebrovascular Pt	Coding_index_Uterus	NA
GTEX-13OVH	Cardiac Pt	Coding_index_Uterus	NA
GTEX-13OVI	Control	Coding_index_Uterus	8.84787
GTEX-13OVL	Control	Coding_index_Uterus	NA
GTEX-13OW5	Cerebrovascular Pt	Coding_index_Uterus	NA
GTEX-13OW6	Cardiac Pt	Coding_index_Uterus	NA
GTEX-13OW7	Cardiac Pt	Coding_index_Uterus	NA
GTEX-13OW8	Cardiac Pt	Coding_index_Uterus	NA
GTEX-13PDP	Cardiac Pt	Coding_index_Uterus	NA
GTEX-13PL6	Control	Coding_index_Uterus	NA
GTEX-13PL7	Control	Coding_index_Uterus	10.3426
GTEX-13PLJ	Cardiac Pt	Coding_index_Uterus	NA
GTEX-13PVQ	Cardiac Pt	Coding_index_Uterus	NA
GTEX-13PVR	Cerebrovascular Pt	Coding_index_Uterus	NA
GTEX-13QBU	Control	Coding_index_Uterus	21.2708
GTEX-13QIC	Cardiac Pt	Coding_index_Uterus	NA
GTEX-13QJ3	Control	Coding_index_Uterus	NA
GTEX-13QJC	Control	Coding_index_Uterus	NA
GTEX-13RTJ	Control	Coding_index_Uterus	NA
GTEX-13RTK	Control	Coding_index_Uterus	NA
GTEX-13S7M	Cerebrovascular Pt	Coding_index_Uterus	11.4664
GTEX-13S86	Cerebrovascular Pt	Coding_index_Uterus	NA
GTEX-13SLW	Cardiac Pt	Coding_index_Uterus	NA
GTEX-13SLX	Control	Coding_index_Uterus	NA
GTEX-13U4I	Cerebrovascular Pt	Coding_index_Uterus	10.5115
GTEX-13VXT	Cerebrovascular Pt	Coding_index_Uterus	16.1471
GTEX-13VXU	Control	Coding_index_Uterus	NA
GTEX-13W3W	Cerebrovascular Pt	Coding_index_Uterus	24.396
GTEX-13W46	Cerebrovascular Pt	Coding_index_Uterus	NA
GTEX-13X6H	Cerebrovascular Pt	Coding_index_Uterus	NA
GTEX-13X6I	Cerebrovascular Pt	Coding_index_Uterus	NA
GTEX-13X6J	Cardiac Pt	Coding_index_Uterus	NA
GTEX-13X6K	Control	Coding_index_Uterus	NA
GTEX-13YAN	Cerebrovascular Pt	Coding_index_Uterus	NA
GTEX-1445S	Cardiac Pt	Coding_index_Uterus	NA
GTEX-144GL	Control	Coding_index_Uterus	NA
GTEX-144GM	Control	Coding_index_Uterus	NA
GTEX-144GN	Control	Coding_index_Uterus	NA
GTEX-145LS	Cardiac Pt	Coding_index_Uterus	NA
GTEX-145LV	Control	Coding_index_Uterus	NA
GTEX-145ME	Cerebrovascular Pt	Coding_index_Uterus	13.1536
GTEX-145MF	Cardiac Pt	Coding_index_Uterus	NA
GTEX-145MH	Control	Coding_index_Uterus	NA
GTEX-145MN	Control	Coding_index_Uterus	NA
GTEX-145MO	Cardiac Pt	Coding_index_Uterus	NA
GTEX-146FH	Cerebrovascular Pt	Coding_index_Uterus	NA
GTEX-146FQ	Control	Coding_index_Uterus	NA
GTEX-146FR	Cerebrovascular Pt	Coding_index_Uterus	NA
GTEX-14753	Control	Coding_index_Uterus	NA
GTEX-1477Z	Cerebrovascular Pt	Coding_index_Uterus	NA
GTEX-147F3	Cerebrovascular Pt	Coding_index_Uterus	NA
GTEX-147F4	Cardiac Pt	Coding_index_Uterus	NA
GTEX-147JS	Control	Coding_index_Uterus	NA
GTEX-148VI	Cerebrovascular Pt	Coding_index_Uterus	NA
GTEX-148VJ	Control	Coding_index_Uterus	NA
GTEX-1497J	Cerebrovascular Pt	Coding_index_Uterus	NA
GTEX-14A5H	Cardiac Pt	Coding_index_Uterus	NA
GTEX-14A5I	Control	Coding_index_Uterus	NA
GTEX-14A6H	Control	Coding_index_Uterus	NA
GTEX-14AS3	Control	Coding_index_Uterus	NA
GTEX-14ASI	Cardiac Pt	Coding_index_Uterus	NA
GTEX-14B4R	Cerebrovascular Pt	Coding_index_Uterus	NA
GTEX-14BIM	Cerebrovascular Pt	Coding_index_Uterus	12.478
GTEX-14BIN	Control	Coding_index_Uterus	NA
GTEX-14BMU	Cerebrovascular Pt	Coding_index_Uterus	8.04625
GTEX-14BMV	Cardiac Pt	Coding_index_Uterus	NA
GTEX-14C38	Control	Coding_index_Uterus	NA
GTEX-14C39	Control	Coding_index_Uterus	NA
GTEX-14C5O	Control	Coding_index_Uterus	NA
GTEX-14DAQ	Control	Coding_index_Uterus	NA
GTEX-14DAR	Control	Coding_index_Uterus	NA
GTEX-14E1K	Cerebrovascular Pt	Coding_index_Uterus	NA
GTEX-14E6C	Control	Coding_index_Uterus	NA
GTEX-14E6D	Cardiac Pt	Coding_index_Uterus	NA
GTEX-14E7W	Cardiac Pt	Coding_index_Uterus	NA
GTEX-14ICL	Control	Coding_index_Uterus	NA
GTEX-N7MS	Cardiac Pt	Coding_index_Uterus	NA
GTEX-N7MT	Control	Coding_index_Uterus	17.9763
GTEX-NFK9	Cerebrovascular Pt	Coding_index_Uterus	NA
GTEX-NPJ7	Control	Coding_index_Uterus	NA
GTEX-NPJ8	Control	Coding_index_Uterus	NA
GTEX-O5YT	Control	Coding_index_Uterus	NA
GTEX-O5YV	Control	Coding_index_Uterus	NA
GTEX-O5YW	Cerebrovascular Pt	Coding_index_Uterus	NA
GTEX-OHPJ	Control	Coding_index_Uterus	NA
GTEX-OHPK	Cerebrovascular Pt	Coding_index_Uterus	4.45701
GTEX-OHPL	Control	Coding_index_Uterus	5.00716
GTEX-OHPM	Control	Coding_index_Uterus	NA
GTEX-OHPN	Control	Coding_index_Uterus	NA
GTEX-OIZG	Cerebrovascular Pt	Coding_index_Uterus	NA
GTEX-OIZH	Cerebrovascular Pt	Coding_index_Uterus	NA
GTEX-OIZI	Control	Coding_index_Uterus	NA
GTEX-OOBJ	Cerebrovascular Pt	Coding_index_Uterus	NA
GTEX-OOBK	Control	Coding_index_Uterus	NA
GTEX-OXRK	Control	Coding_index_Uterus	NA
GTEX-OXRL	Cerebrovascular Pt	Coding_index_Uterus	NA
GTEX-OXRN	Cardiac Pt	Coding_index_Uterus	NA
GTEX-OXRO	Control	Coding_index_Uterus	NA
GTEX-OXRP	Control	Coding_index_Uterus	NA
GTEX-P44G	Control	Coding_index_Uterus	NA
GTEX-P44H	Control	Coding_index_Uterus	NA
GTEX-P4PP	Control	Coding_index_Uterus	7.6298
GTEX-P4PQ	Cerebrovascular Pt	Coding_index_Uterus	NA
GTEX-P4QS	Cerebrovascular Pt	Coding_index_Uterus	NA
GTEX-P4QT	Cerebrovascular Pt	Coding_index_Uterus	12.8019
GTEX-P78B	Cerebrovascular Pt	Coding_index_Uterus	16.3836
GTEX-PLZ4	Control	Coding_index_Uterus	NA
GTEX-PLZ5	Control	Coding_index_Uterus	NA
GTEX-PLZ6	Control	Coding_index_Uterus	NA
GTEX-POMQ	Control	Coding_index_Uterus	14.4553
GTEX-POYW	Control	Coding_index_Uterus	NA
GTEX-PSDG	Control	Coding_index_Uterus	NA
GTEX-PVOW	Cardiac Pt	Coding_index_Uterus	NA
GTEX-PW2O	Control	Coding_index_Uterus	NA
GTEX-PWCY	Control	Coding_index_Uterus	12.4562
GTEX-PWN1	Cerebrovascular Pt	Coding_index_Uterus	12.3297
GTEX-PWOO	Control	Coding_index_Uterus	15.5407
GTEX-PX3G	Cerebrovascular Pt	Coding_index_Uterus	9.71227
GTEX-Q2AG	Cardiac Pt	Coding_index_Uterus	NA
GTEX-Q2AH	Cerebrovascular Pt	Coding_index_Uterus	NA
GTEX-Q2AI	Cerebrovascular Pt	Coding_index_Uterus	NA
GTEX-Q734	Cerebrovascular Pt	Coding_index_Uterus	9.74005
GTEX-QCQG	Cerebrovascular Pt	Coding_index_Uterus	4.05445
GTEX-QDT8	Control	Coding_index_Uterus	NA
GTEX-QDVJ	Control	Coding_index_Uterus	NA
GTEX-QDVN	Cerebrovascular Pt	Coding_index_Uterus	NA
GTEX-QEG4	Control	Coding_index_Uterus	NA
GTEX-QEG5	Control	Coding_index_Uterus	NA
GTEX-QEL4	Cerebrovascular Pt	Coding_index_Uterus	NA
GTEX-QESD	Control	Coding_index_Uterus	NA
GTEX-QLQ7	Control	Coding_index_Uterus	NA
GTEX-QLQW	Cerebrovascular Pt	Coding_index_Uterus	NA
GTEX-QMRM	Control	Coding_index_Uterus	NA
GTEX-QV31	Control	Coding_index_Uterus	NA
GTEX-QV44	Cardiac Pt	Coding_index_Uterus	NA
GTEX-QVJO	Control	Coding_index_Uterus	NA
GTEX-QVUS	Control	Coding_index_Uterus	NA
GTEX-QXCU	Cardiac Pt	Coding_index_Uterus	NA
GTEX-R45C	Cardiac Pt	Coding_index_Uterus	NA
GTEX-R53T	Control	Coding_index_Uterus	NA
GTEX-R55C	Control	Coding_index_Uterus	NA
GTEX-R55D	Control	Coding_index_Uterus	NA
GTEX-R55E	Control	Coding_index_Uterus	NA
GTEX-R55G	Cardiac Pt	Coding_index_Uterus	8.00082
GTEX-REY6	Control	Coding_index_Uterus	NA
GTEX-RM2N	Cerebrovascular Pt	Coding_index_Uterus	NA
GTEX-RN64	Control	Coding_index_Uterus	NA
GTEX-RNOR	Control	Coding_index_Uterus	NA
GTEX-RTLS	Control	Coding_index_Uterus	16.6934
GTEX-RU1J	Control	Coding_index_Uterus	12.5697
GTEX-RU72	Control	Coding_index_Uterus	8.74204
GTEX-RUSQ	Cerebrovascular Pt	Coding_index_Uterus	NA
GTEX-RVPU	Cardiac Pt	Coding_index_Uterus	NA
GTEX-RVPV	Cardiac Pt	Coding_index_Uterus	NA
GTEX-RWS6	Cerebrovascular Pt	Coding_index_Uterus	6.74157
GTEX-RWSA	Control	Coding_index_Uterus	NA
GTEX-S32W	Cardiac Pt	Coding_index_Uterus	4.44289
GTEX-S33H	Control	Coding_index_Uterus	NA
GTEX-S341	Cerebrovascular Pt	Coding_index_Uterus	15.8519
GTEX-S3XE	Control	Coding_index_Uterus	NA
GTEX-S4P3	Cerebrovascular Pt	Coding_index_Uterus	NA
GTEX-S4Q7	Control	Coding_index_Uterus	NA
GTEX-S4UY	Cerebrovascular Pt	Coding_index_Uterus	12.1433
GTEX-S4Z8	Cerebrovascular Pt	Coding_index_Uterus	NA
GTEX-S7PM	Cardiac Pt	Coding_index_Uterus	NA
GTEX-S7SE	Cardiac Pt	Coding_index_Uterus	NA
GTEX-S7SF	Control	Coding_index_Uterus	10.7231
GTEX-S95S	Cerebrovascular Pt	Coding_index_Uterus	NA
GTEX-SE5C	Control	Coding_index_Uterus	NA
GTEX-SIU7	Cardiac Pt	Coding_index_Uterus	NA
GTEX-SIU8	Control	Coding_index_Uterus	NA
GTEX-SJXC	Cardiac Pt	Coding_index_Uterus	NA
GTEX-SN8G	Control	Coding_index_Uterus	NA
GTEX-SNMC	Control	Coding_index_Uterus	NA
GTEX-SSA3	Cerebrovascular Pt	Coding_index_Uterus	NA
GTEX-SUCS	Cerebrovascular Pt	Coding_index_Uterus	NA
GTEX-T2IS	Control	Coding_index_Uterus	8.53981
GTEX-T5JC	Control	Coding_index_Uterus	NA
GTEX-T6MN	Cardiac Pt	Coding_index_Uterus	NA
GTEX-T6MO	Control	Coding_index_Uterus	16.4933
GTEX-T8EM	Control	Coding_index_Uterus	NA
GTEX-TKQ1	Control	Coding_index_Uterus	NA
GTEX-TKQ2	Cardiac Pt	Coding_index_Uterus	NA
GTEX-TMMY	Cerebrovascular Pt	Coding_index_Uterus	16.7827
GTEX-TSE9	Cardiac Pt	Coding_index_Uterus	8.62953
GTEX-U3ZH	Cerebrovascular Pt	Coding_index_Uterus	NA
GTEX-U3ZM	Control	Coding_index_Uterus	NA
GTEX-U3ZN	Control	Coding_index_Uterus	11.4266
GTEX-U412	Cardiac Pt	Coding_index_Uterus	NA
GTEX-U4B1	Control	Coding_index_Uterus	NA
GTEX-U8T8	Cardiac Pt	Coding_index_Uterus	NA
GTEX-U8XE	Control	Coding_index_Uterus	NA
GTEX-UJHI	Cerebrovascular Pt	Coding_index_Uterus	NA
GTEX-UJMC	Cerebrovascular Pt	Coding_index_Uterus	NA
GTEX-UPIC	Control	Coding_index_Uterus	10.4816
GTEX-UPJH	Cardiac Pt	Coding_index_Uterus	NA
GTEX-UPK5	Cerebrovascular Pt	Coding_index_Uterus	NA
GTEX-UTHO	Cardiac Pt	Coding_index_Uterus	NA
GTEX-V1D1	Cerebrovascular Pt	Coding_index_Uterus	NA
GTEX-V955	Control	Coding_index_Uterus	NA
GTEX-VJWN	Cardiac Pt	Coding_index_Uterus	NA
GTEX-VJYA	Cerebrovascular Pt	Coding_index_Uterus	NA
GTEX-VUSG	Control	Coding_index_Uterus	NA
GTEX-VUSH	Control	Coding_index_Uterus	NA
GTEX-W5WG	Cerebrovascular Pt	Coding_index_Uterus	13.8859
GTEX-W5X1	Control	Coding_index_Uterus	NA
GTEX-WCDI	Control	Coding_index_Uterus	NA
GTEX-WEY5	Cerebrovascular Pt	Coding_index_Uterus	13.3475
GTEX-WFG7	Control	Coding_index_Uterus	NA
GTEX-WFG8	Control	Coding_index_Uterus	NA
GTEX-WFON	Control	Coding_index_Uterus	NA
GTEX-WH7G	Cerebrovascular Pt	Coding_index_Uterus	NA
GTEX-WHPG	Control	Coding_index_Uterus	NA
GTEX-WHSB	Cardiac Pt	Coding_index_Uterus	NA
GTEX-WHSE	Control	Coding_index_Uterus	NA
GTEX-WHWD	Control	Coding_index_Uterus	NA
GTEX-WI4N	Control	Coding_index_Uterus	17.4105
GTEX-WK11	Control	Coding_index_Uterus	NA
GTEX-WL46	Cardiac Pt	Coding_index_Uterus	NA
GTEX-WOFL	Cerebrovascular Pt	Coding_index_Uterus	NA
GTEX-WOFM	Control	Coding_index_Uterus	NA
GTEX-WQUQ	Control	Coding_index_Uterus	NA
GTEX-WRHK	Control	Coding_index_Uterus	NA
GTEX-WRHU	Control	Coding_index_Uterus	NA
GTEX-WWYW	Control	Coding_index_Uterus	11.5382
GTEX-WY7C	Control	Coding_index_Uterus	NA
GTEX-WYBS	Control	Coding_index_Uterus	NA
GTEX-WYJK	Control	Coding_index_Uterus	NA
GTEX-WYVS	Cerebrovascular Pt	Coding_index_Uterus	13.0154
GTEX-WZTO	Control	Coding_index_Uterus	NA
GTEX-X15G	Cerebrovascular Pt	Coding_index_Uterus	NA
GTEX-X261	Cerebrovascular Pt	Coding_index_Uterus	NA
GTEX-X3Y1	Cerebrovascular Pt	Coding_index_Uterus	NA
GTEX-X4EO	Cardiac Pt	Coding_index_Uterus	NA
GTEX-X4EP	Control	Coding_index_Uterus	NA
GTEX-X4XX	Cerebrovascular Pt	Coding_index_Uterus	NA
GTEX-X4XY	Cardiac Pt	Coding_index_Uterus	NA
GTEX-X5EB	Cerebrovascular Pt	Coding_index_Uterus	NA
GTEX-X62O	Cardiac Pt	Coding_index_Uterus	NA
GTEX-X88G	Cerebrovascular Pt	Coding_index_Uterus	NA
GTEX-X8HC	Cardiac Pt	Coding_index_Uterus	NA
GTEX-XAJ8	Control	Coding_index_Uterus	NA
GTEX-XBEC	Cardiac Pt	Coding_index_Uterus	NA
GTEX-XBED	Cardiac Pt	Coding_index_Uterus	NA
GTEX-XBEW	Control	Coding_index_Uterus	NA
GTEX-XGQ4	Control	Coding_index_Uterus	NA
GTEX-XLM4	Cardiac Pt	Coding_index_Uterus	NA
GTEX-XMK1	Control	Coding_index_Uterus	NA
GTEX-XOT4	Cardiac Pt	Coding_index_Uterus	NA
GTEX-XOTO	Cardiac Pt	Coding_index_Uterus	NA
GTEX-XPT6	Control	Coding_index_Uterus	NA
GTEX-XPVG	Control	Coding_index_Uterus	NA
GTEX-XQ3S	Cardiac Pt	Coding_index_Uterus	NA
GTEX-XQ8I	Cerebrovascular Pt	Coding_index_Uterus	NA
GTEX-XUJ4	Control	Coding_index_Uterus	10.6811
GTEX-XUW1	Cerebrovascular Pt	Coding_index_Uterus	6.0907
GTEX-XUYS	Control	Coding_index_Uterus	NA
GTEX-XUZC	Cerebrovascular Pt	Coding_index_Uterus	9.80467
GTEX-XV7Q	Control	Coding_index_Uterus	4.4977
GTEX-XXEK	Control	Coding_index_Uterus	NA
GTEX-XYKS	Cerebrovascular Pt	Coding_index_Uterus	6.12318
GTEX-Y111	Control	Coding_index_Uterus	NA
GTEX-Y114	Cerebrovascular Pt	Coding_index_Uterus	12.895
GTEX-Y3I4	Cardiac Pt	Coding_index_Uterus	NA
GTEX-Y3IK	Control	Coding_index_Uterus	7.04545
GTEX-Y5LM	Control	Coding_index_Uterus	NA
GTEX-Y5V5	Cerebrovascular Pt	Coding_index_Uterus	NA
GTEX-Y5V6	Cerebrovascular Pt	Coding_index_Uterus	NA
GTEX-Y8DK	Control	Coding_index_Uterus	NA
GTEX-Y8E4	Cerebrovascular Pt	Coding_index_Uterus	NA
GTEX-Y8LW	Cerebrovascular Pt	Coding_index_Uterus	NA
GTEX-Y9LG	Control	Coding_index_Uterus	NA
GTEX-YB5E	Control	Coding_index_Uterus	NA
GTEX-YB5K	Cerebrovascular Pt	Coding_index_Uterus	NA
GTEX-YBZK	Cerebrovascular Pt	Coding_index_Uterus	NA
GTEX-YEC3	Cerebrovascular Pt	Coding_index_Uterus	NA
GTEX-YEC4	Cerebrovascular Pt	Coding_index_Uterus	NA
GTEX-YECK	Control	Coding_index_Uterus	NA
GTEX-YF7O	Cerebrovascular Pt	Coding_index_Uterus	NA
GTEX-YFC4	Control	Coding_index_Uterus	14.2922
GTEX-YJ8A	Control	Coding_index_Uterus	NA
GTEX-YJ8O	Control	Coding_index_Uterus	17.4407
GTEX-Z93S	Control	Coding_index_Uterus	NA
GTEX-Z93T	Cardiac Pt	Coding_index_Uterus	NA
GTEX-Z9EW	Cerebrovascular Pt	Coding_index_Uterus	NA
GTEX-ZA64	Control	Coding_index_Uterus	NA
GTEX-ZAB4	Cardiac Pt	Coding_index_Uterus	NA
GTEX-ZAB5	Control	Coding_index_Uterus	NA
GTEX-ZAJG	Cardiac Pt	Coding_index_Uterus	13.2614
GTEX-ZAK1	Cardiac Pt	Coding_index_Uterus	9.73965
GTEX-ZAKK	Cerebrovascular Pt	Coding_index_Uterus	NA
GTEX-ZC5H	Control	Coding_index_Uterus	NA
GTEX-ZDTS	Control	Coding_index_Uterus	NA
GTEX-ZDTT	Cerebrovascular Pt	Coding_index_Uterus	NA
GTEX-ZDXO	Cerebrovascular Pt	Coding_index_Uterus	NA
GTEX-ZDYS	Cerebrovascular Pt	Coding_index_Uterus	NA
GTEX-ZE7O	Control	Coding_index_Uterus	NA
GTEX-ZE9C	Cardiac Pt	Coding_index_Uterus	NA
GTEX-ZEX8	Cerebrovascular Pt	Coding_index_Uterus	NA
GTEX-ZF28	Control	Coding_index_Uterus	NA
GTEX-ZF29	Cerebrovascular Pt	Coding_index_Uterus	NA
GTEX-ZF2S	Control	Coding_index_Uterus	NA
GTEX-ZF3C	Cardiac Pt	Coding_index_Uterus	NA
GTEX-ZG7Y	Cerebrovascular Pt	Coding_index_Uterus	NA
GTEX-ZGAY	Cerebrovascular Pt	Coding_index_Uterus	NA
GTEX-ZLFU	Cerebrovascular Pt	Coding_index_Uterus	NA
GTEX-ZLV1	Cerebrovascular Pt	Coding_index_Uterus	NA
GTEX-ZLWG	Cerebrovascular Pt	Coding_index_Uterus	9.58088
GTEX-ZP4G	Control	Coding_index_Uterus	11.6261
GTEX-ZPCL	Cerebrovascular Pt	Coding_index_Uterus	NA
GTEX-ZPIC	Cerebrovascular Pt	Coding_index_Uterus	NA
GTEX-ZPU1	Control	Coding_index_Uterus	NA
GTEX-ZQG8	Control	Coding_index_Uterus	NA
GTEX-ZQUD	Cerebrovascular Pt	Coding_index_Uterus	NA
GTEX-ZT9W	Control	Coding_index_Uterus	NA
GTEX-ZT9X	Control	Coding_index_Uterus	NA
GTEX-ZTPG	Control	Coding_index_Uterus	12.353
GTEX-ZTTD	Cerebrovascular Pt	Coding_index_Uterus	NA
GTEX-ZTX8	Control	Coding_index_Uterus	NA
GTEX-ZUA1	Cardiac Pt	Coding_index_Uterus	NA
GTEX-ZV6S	Control	Coding_index_Uterus	9.22728
GTEX-ZV7C	Cerebrovascular Pt	Coding_index_Uterus	NA
GTEX-ZVE2	Control	Coding_index_Uterus	NA
GTEX-ZVP2	Cerebrovascular Pt	Coding_index_Uterus	NA
GTEX-ZVT2	Cerebrovascular Pt	Coding_index_Uterus	5.91825
GTEX-ZVT3	Cardiac Pt	Coding_index_Uterus	NA
GTEX-ZVT4	Cardiac Pt	Coding_index_Uterus	NA
GTEX-ZVTK	Control	Coding_index_Uterus	NA
GTEX-ZVZO	Control	Coding_index_Uterus	NA
GTEX-ZVZP	Cerebrovascular Pt	Coding_index_Uterus	NA
GTEX-ZVZQ	Control	Coding_index_Uterus	NA
GTEX-ZXG5	Cerebrovascular Pt	Coding_index_Uterus	NA
GTEX-ZY6K	Cerebrovascular Pt	Coding_index_Uterus	NA
GTEX-ZYFC	Control	Coding_index_Uterus	NA
GTEX-ZYFD	Cerebrovascular Pt	Coding_index_Uterus	NA
GTEX-ZYFG	Control	Coding_index_Uterus	NA
GTEX-ZYT6	Control	Coding_index_Uterus	NA
GTEX-ZYVF	Cardiac Pt	Coding_index_Uterus	19.2287
GTEX-ZYW4	Cardiac Pt	Coding_index_Uterus	NA
GTEX-ZYWO	Control	Coding_index_Uterus	7.37229
GTEX-ZYY3	Cardiac Pt	Coding_index_Uterus	NA
GTEX-ZZ64	Control	Coding_index_Uterus	NA
GTEX-ZZPT	Control	Coding_index_Uterus	NA
GTEX-ZZPU	Cardiac Pt	Coding_index_Uterus	NA
GTEX-1117F	Cerebrovascular Pt	Coding_index_Thyroid	NA
GTEX-111FC	Control	Coding_index_Thyroid	9.68159
GTEX-111VG	Cardiac Pt	Coding_index_Thyroid	15.2435
GTEX-111YS	Cerebrovascular Pt	Coding_index_Thyroid	12.7116
GTEX-1122O	Cerebrovascular Pt	Coding_index_Thyroid	8.01672
GTEX-1128S	Cerebrovascular Pt	Coding_index_Thyroid	9.59189
GTEX-113IC	Control	Coding_index_Thyroid	NA
GTEX-117XS	Control	Coding_index_Thyroid	16.3731
GTEX-117YW	Cardiac Pt	Coding_index_Thyroid	12.2778
GTEX-117YX	Cerebrovascular Pt	Coding_index_Thyroid	7.97499
GTEX-1192W	Cardiac Pt	Coding_index_Thyroid	11.6327
GTEX-1192X	Control	Coding_index_Thyroid	10.7749
GTEX-11DXW	Cardiac Pt	Coding_index_Thyroid	NA
GTEX-11DXX	Cerebrovascular Pt	Coding_index_Thyroid	10.2919
GTEX-11DXY	Cardiac Pt	Coding_index_Thyroid	21.3091
GTEX-11DXZ	Control	Coding_index_Thyroid	11.0425
GTEX-11DYG	Cardiac Pt	Coding_index_Thyroid	12.2625
GTEX-11EI6	Cerebrovascular Pt	Coding_index_Thyroid	12.3425
GTEX-11EM3	Control	Coding_index_Thyroid	7.20794
GTEX-11EMC	Control	Coding_index_Thyroid	17.5259
GTEX-11EQ8	Cerebrovascular Pt	Coding_index_Thyroid	12.2778
GTEX-11EQ9	Cerebrovascular Pt	Coding_index_Thyroid	7.89681
GTEX-11GS4	Control	Coding_index_Thyroid	12.1665
GTEX-11GSP	Cardiac Pt	Coding_index_Thyroid	23.8365
GTEX-11I78	Cerebrovascular Pt	Coding_index_Thyroid	10.4727
GTEX-11ILO	Cerebrovascular Pt	Coding_index_Thyroid	NA
GTEX-11LCK	Control	Coding_index_Thyroid	13.2932
GTEX-11NUK	Cardiac Pt	Coding_index_Thyroid	13.0389
GTEX-11NV4	Control	Coding_index_Thyroid	8.98709
GTEX-11O72	Cardiac Pt	Coding_index_Thyroid	12.8127
GTEX-11OC5	Cerebrovascular Pt	Coding_index_Thyroid	NA
GTEX-11ONC	Control	Coding_index_Thyroid	NA
GTEX-11P7K	Control	Coding_index_Thyroid	11.2614
GTEX-11P81	Control	Coding_index_Thyroid	11.3282
GTEX-11P82	Control	Coding_index_Thyroid	10.306
GTEX-11TT1	Control	Coding_index_Thyroid	6.13385
GTEX-11TUW	Cardiac Pt	Coding_index_Thyroid	14.5338
GTEX-11UD2	Control	Coding_index_Thyroid	11.4356
GTEX-11VI4	Control	Coding_index_Thyroid	6.98385
GTEX-11WQC	Control	Coding_index_Thyroid	NA
GTEX-11WQK	Control	Coding_index_Thyroid	NA
GTEX-11XUK	Cerebrovascular Pt	Coding_index_Thyroid	8.14082
GTEX-11ZTS	Cardiac Pt	Coding_index_Thyroid	16.3407
GTEX-11ZTT	Cerebrovascular Pt	Coding_index_Thyroid	5.78805
GTEX-11ZUS	Control	Coding_index_Thyroid	NA
GTEX-11ZVC	Control	Coding_index_Thyroid	16.7527
GTEX-1211K	Cerebrovascular Pt	Coding_index_Thyroid	6.62278
GTEX-12126	Control	Coding_index_Thyroid	NA
GTEX-1212Z	Control	Coding_index_Thyroid	13.3423
GTEX-12584	Cardiac Pt	Coding_index_Thyroid	10.08
GTEX-12696	Cardiac Pt	Coding_index_Thyroid	8.88117
GTEX-1269C	Control	Coding_index_Thyroid	17.5011
GTEX-12BJ1	Cerebrovascular Pt	Coding_index_Thyroid	7.32229
GTEX-12C56	Control	Coding_index_Thyroid	NA
GTEX-12KS4	Cardiac Pt	Coding_index_Thyroid	NA
GTEX-12WS9	Cardiac Pt	Coding_index_Thyroid	6.30154
GTEX-12WSA	Cardiac Pt	Coding_index_Thyroid	NA
GTEX-12WSC	Cardiac Pt	Coding_index_Thyroid	16.9043
GTEX-12WSD	Cardiac Pt	Coding_index_Thyroid	11.8583
GTEX-12WSE	Control	Coding_index_Thyroid	NA
GTEX-12WSG	Control	Coding_index_Thyroid	13.7133
GTEX-12WSH	Control	Coding_index_Thyroid	13.28
GTEX-12WSI	Control	Coding_index_Thyroid	NA
GTEX-12WSK	Cerebrovascular Pt	Coding_index_Thyroid	8.93382
GTEX-12WSL	Cardiac Pt	Coding_index_Thyroid	8.73089
GTEX-12WSM	Cardiac Pt	Coding_index_Thyroid	NA
GTEX-12WSN	Control	Coding_index_Thyroid	7.68219
GTEX-12ZZW	Cardiac Pt	Coding_index_Thyroid	NA
GTEX-12ZZX	Control	Coding_index_Thyroid	17.5284
GTEX-12ZZY	Cardiac Pt	Coding_index_Thyroid	15.0596
GTEX-12ZZZ	Control	Coding_index_Thyroid	12.3078
GTEX-13111	Cerebrovascular Pt	Coding_index_Thyroid	14.0693
GTEX-13112	Control	Coding_index_Thyroid	13.131
GTEX-13113	Cerebrovascular Pt	Coding_index_Thyroid	6.64514
GTEX-1313W	Control	Coding_index_Thyroid	13.5125
GTEX-1314G	Cerebrovascular Pt	Coding_index_Thyroid	NA
GTEX-131XE	Cardiac Pt	Coding_index_Thyroid	8.45658
GTEX-131XF	Cerebrovascular Pt	Coding_index_Thyroid	11.4042
GTEX-131XG	Cerebrovascular Pt	Coding_index_Thyroid	6.74209
GTEX-131XH	Cardiac Pt	Coding_index_Thyroid	13.3851
GTEX-131XW	Cardiac Pt	Coding_index_Thyroid	NA
GTEX-131YS	Cardiac Pt	Coding_index_Thyroid	13.003
GTEX-132AR	Control	Coding_index_Thyroid	8.68026
GTEX-132NY	Control	Coding_index_Thyroid	9.05868
GTEX-132Q8	Control	Coding_index_Thyroid	NA
GTEX-132QS	Cerebrovascular Pt	Coding_index_Thyroid	6.75855
GTEX-1339X	Cardiac Pt	Coding_index_Thyroid	NA
GTEX-133LE	Control	Coding_index_Thyroid	5.51178
GTEX-1399R	Cerebrovascular Pt	Coding_index_Thyroid	12.0889
GTEX-1399S	Cerebrovascular Pt	Coding_index_Thyroid	NA
GTEX-1399T	Cardiac Pt	Coding_index_Thyroid	12.183
GTEX-1399U	Cerebrovascular Pt	Coding_index_Thyroid	9.74291
GTEX-139D8	Control	Coding_index_Thyroid	NA
GTEX-139T6	Control	Coding_index_Thyroid	8.21946
GTEX-139T8	Control	Coding_index_Thyroid	NA
GTEX-139TS	Control	Coding_index_Thyroid	22.3249
GTEX-139TT	Control	Coding_index_Thyroid	NA
GTEX-139TU	Cardiac Pt	Coding_index_Thyroid	NA
GTEX-139UC	Cardiac Pt	Coding_index_Thyroid	NA
GTEX-139UW	Cardiac Pt	Coding_index_Thyroid	20.7219
GTEX-139YR	Control	Coding_index_Thyroid	9.77843
GTEX-13CF2	Control	Coding_index_Thyroid	NA
GTEX-13CF3	Cerebrovascular Pt	Coding_index_Thyroid	11.4899
GTEX-13D11	Cerebrovascular Pt	Coding_index_Thyroid	9.3205
GTEX-13FH7	Cerebrovascular Pt	Coding_index_Thyroid	10.0427
GTEX-13FHO	Control	Coding_index_Thyroid	13.9244
GTEX-13FHP	Control	Coding_index_Thyroid	12.6639
GTEX-13FLV	Cardiac Pt	Coding_index_Thyroid	10.4289
GTEX-13FTW	Cerebrovascular Pt	Coding_index_Thyroid	6.76267
GTEX-13FTX	Control	Coding_index_Thyroid	NA
GTEX-13FTY	Control	Coding_index_Thyroid	15.9655
GTEX-13FTZ	Cerebrovascular Pt	Coding_index_Thyroid	NA
GTEX-13FXS	Control	Coding_index_Thyroid	13.6738
GTEX-13G51	Control	Coding_index_Thyroid	13.6372
GTEX-13JUV	Cerebrovascular Pt	Coding_index_Thyroid	NA
GTEX-13JVG	Cardiac Pt	Coding_index_Thyroid	11.655
GTEX-13N11	Control	Coding_index_Thyroid	8.89683
GTEX-13N1W	Cardiac Pt	Coding_index_Thyroid	7.94183
GTEX-13N2G	Control	Coding_index_Thyroid	13.2657
GTEX-13NYB	Cardiac Pt	Coding_index_Thyroid	18.9036
GTEX-13NYC	Cerebrovascular Pt	Coding_index_Thyroid	10.4172
GTEX-13NYS	Control	Coding_index_Thyroid	NA
GTEX-13NZ8	Cerebrovascular Pt	Coding_index_Thyroid	9.24628
GTEX-13NZ9	Cerebrovascular Pt	Coding_index_Thyroid	10.1069
GTEX-13NZA	Control	Coding_index_Thyroid	14.0446
GTEX-13NZB	Control	Coding_index_Thyroid	NA
GTEX-13O1R	Control	Coding_index_Thyroid	14.2592
GTEX-13O21	Cerebrovascular Pt	Coding_index_Thyroid	11.234
GTEX-13O3O	Control	Coding_index_Thyroid	14.9555
GTEX-13O3P	Control	Coding_index_Thyroid	14.8136
GTEX-13O3Q	Control	Coding_index_Thyroid	13.3119
GTEX-13O61	Control	Coding_index_Thyroid	5.37588
GTEX-13OVG	Cerebrovascular Pt	Coding_index_Thyroid	12.1093
GTEX-13OVH	Cardiac Pt	Coding_index_Thyroid	NA
GTEX-13OVI	Control	Coding_index_Thyroid	8.55753
GTEX-13OVL	Control	Coding_index_Thyroid	NA
GTEX-13OW5	Cerebrovascular Pt	Coding_index_Thyroid	9.05998
GTEX-13OW6	Cardiac Pt	Coding_index_Thyroid	17.4164
GTEX-13OW7	Cardiac Pt	Coding_index_Thyroid	12.6789
GTEX-13OW8	Cardiac Pt	Coding_index_Thyroid	13.0091
GTEX-13PDP	Cardiac Pt	Coding_index_Thyroid	11.6088
GTEX-13PL6	Control	Coding_index_Thyroid	11.2471
GTEX-13PL7	Control	Coding_index_Thyroid	NA
GTEX-13PLJ	Cardiac Pt	Coding_index_Thyroid	NA
GTEX-13PVQ	Cardiac Pt	Coding_index_Thyroid	18.0203
GTEX-13PVR	Cerebrovascular Pt	Coding_index_Thyroid	NA
GTEX-13QBU	Control	Coding_index_Thyroid	11.7408
GTEX-13QIC	Cardiac Pt	Coding_index_Thyroid	NA
GTEX-13QJ3	Control	Coding_index_Thyroid	NA
GTEX-13QJC	Control	Coding_index_Thyroid	10.8082
GTEX-13RTJ	Control	Coding_index_Thyroid	NA
GTEX-13RTK	Control	Coding_index_Thyroid	10.0881
GTEX-13S7M	Cerebrovascular Pt	Coding_index_Thyroid	NA
GTEX-13S86	Cerebrovascular Pt	Coding_index_Thyroid	12.3371
GTEX-13SLW	Cardiac Pt	Coding_index_Thyroid	NA
GTEX-13SLX	Control	Coding_index_Thyroid	NA
GTEX-13U4I	Cerebrovascular Pt	Coding_index_Thyroid	12.2201
GTEX-13VXT	Cerebrovascular Pt	Coding_index_Thyroid	8.43457
GTEX-13VXU	Control	Coding_index_Thyroid	11.2636
GTEX-13W3W	Cerebrovascular Pt	Coding_index_Thyroid	NA
GTEX-13W46	Cerebrovascular Pt	Coding_index_Thyroid	11.1464
GTEX-13X6H	Cerebrovascular Pt	Coding_index_Thyroid	10.5816
GTEX-13X6I	Cerebrovascular Pt	Coding_index_Thyroid	NA
GTEX-13X6J	Cardiac Pt	Coding_index_Thyroid	15.0689
GTEX-13X6K	Control	Coding_index_Thyroid	NA
GTEX-13YAN	Cerebrovascular Pt	Coding_index_Thyroid	14.356
GTEX-1445S	Cardiac Pt	Coding_index_Thyroid	NA
GTEX-144GL	Control	Coding_index_Thyroid	14.8054
GTEX-144GM	Control	Coding_index_Thyroid	7.48815
GTEX-144GN	Control	Coding_index_Thyroid	NA
GTEX-145LS	Cardiac Pt	Coding_index_Thyroid	NA
GTEX-145LV	Control	Coding_index_Thyroid	NA
GTEX-145ME	Cerebrovascular Pt	Coding_index_Thyroid	8.95367
GTEX-145MF	Cardiac Pt	Coding_index_Thyroid	NA
GTEX-145MH	Control	Coding_index_Thyroid	14.0908
GTEX-145MN	Control	Coding_index_Thyroid	NA
GTEX-145MO	Cardiac Pt	Coding_index_Thyroid	NA
GTEX-146FH	Cerebrovascular Pt	Coding_index_Thyroid	NA
GTEX-146FQ	Control	Coding_index_Thyroid	10.3764
GTEX-146FR	Cerebrovascular Pt	Coding_index_Thyroid	8.66854
GTEX-14753	Control	Coding_index_Thyroid	14.9919
GTEX-1477Z	Cerebrovascular Pt	Coding_index_Thyroid	NA
GTEX-147F3	Cerebrovascular Pt	Coding_index_Thyroid	NA
GTEX-147F4	Cardiac Pt	Coding_index_Thyroid	11.4932
GTEX-147JS	Control	Coding_index_Thyroid	NA
GTEX-148VI	Cerebrovascular Pt	Coding_index_Thyroid	NA
GTEX-148VJ	Control	Coding_index_Thyroid	15.5757
GTEX-1497J	Cerebrovascular Pt	Coding_index_Thyroid	9.27867
GTEX-14A5H	Cardiac Pt	Coding_index_Thyroid	12.213
GTEX-14A5I	Control	Coding_index_Thyroid	NA
GTEX-14A6H	Control	Coding_index_Thyroid	12.0946
GTEX-14AS3	Control	Coding_index_Thyroid	8.13596
GTEX-14ASI	Cardiac Pt	Coding_index_Thyroid	10.4234
GTEX-14B4R	Cerebrovascular Pt	Coding_index_Thyroid	NA
GTEX-14BIM	Cerebrovascular Pt	Coding_index_Thyroid	NA
GTEX-14BIN	Control	Coding_index_Thyroid	NA
GTEX-14BMU	Cerebrovascular Pt	Coding_index_Thyroid	7.47622
GTEX-14BMV	Cardiac Pt	Coding_index_Thyroid	NA
GTEX-14C38	Control	Coding_index_Thyroid	13.8097
GTEX-14C39	Control	Coding_index_Thyroid	NA
GTEX-14C5O	Control	Coding_index_Thyroid	NA
GTEX-14DAQ	Control	Coding_index_Thyroid	NA
GTEX-14DAR	Control	Coding_index_Thyroid	NA
GTEX-14E1K	Cerebrovascular Pt	Coding_index_Thyroid	NA
GTEX-14E6C	Control	Coding_index_Thyroid	14.7302
GTEX-14E6D	Cardiac Pt	Coding_index_Thyroid	NA
GTEX-14E7W	Cardiac Pt	Coding_index_Thyroid	NA
GTEX-14ICL	Control	Coding_index_Thyroid	8.22596
GTEX-N7MS	Cardiac Pt	Coding_index_Thyroid	16.0402
GTEX-N7MT	Control	Coding_index_Thyroid	NA
GTEX-NFK9	Cerebrovascular Pt	Coding_index_Thyroid	12.2067
GTEX-NPJ7	Control	Coding_index_Thyroid	NA
GTEX-NPJ8	Control	Coding_index_Thyroid	9.02808
GTEX-O5YT	Control	Coding_index_Thyroid	NA
GTEX-O5YV	Control	Coding_index_Thyroid	NA
GTEX-O5YW	Cerebrovascular Pt	Coding_index_Thyroid	NA
GTEX-OHPJ	Control	Coding_index_Thyroid	10.0965
GTEX-OHPK	Cerebrovascular Pt	Coding_index_Thyroid	11.82
GTEX-OHPL	Control	Coding_index_Thyroid	8.20082
GTEX-OHPM	Control	Coding_index_Thyroid	7.61363
GTEX-OHPN	Control	Coding_index_Thyroid	NA
GTEX-OIZG	Cerebrovascular Pt	Coding_index_Thyroid	9.81548
GTEX-OIZH	Cerebrovascular Pt	Coding_index_Thyroid	6.08591
GTEX-OIZI	Control	Coding_index_Thyroid	7.69991
GTEX-OOBJ	Cerebrovascular Pt	Coding_index_Thyroid	7.56128
GTEX-OOBK	Control	Coding_index_Thyroid	7.94181
GTEX-OXRK	Control	Coding_index_Thyroid	10.0414
GTEX-OXRL	Cerebrovascular Pt	Coding_index_Thyroid	8.80705
GTEX-OXRN	Cardiac Pt	Coding_index_Thyroid	NA
GTEX-OXRO	Control	Coding_index_Thyroid	12.1009
GTEX-OXRP	Control	Coding_index_Thyroid	10.4113
GTEX-P44G	Control	Coding_index_Thyroid	6.87732
GTEX-P44H	Control	Coding_index_Thyroid	NA
GTEX-P4PP	Control	Coding_index_Thyroid	NA
GTEX-P4PQ	Cerebrovascular Pt	Coding_index_Thyroid	9.73333
GTEX-P4QS	Cerebrovascular Pt	Coding_index_Thyroid	5.51228
GTEX-P4QT	Cerebrovascular Pt	Coding_index_Thyroid	8.55681
GTEX-P78B	Cerebrovascular Pt	Coding_index_Thyroid	9.1646
GTEX-PLZ4	Control	Coding_index_Thyroid	8.95532
GTEX-PLZ5	Control	Coding_index_Thyroid	NA
GTEX-PLZ6	Control	Coding_index_Thyroid	NA
GTEX-POMQ	Control	Coding_index_Thyroid	NA
GTEX-POYW	Control	Coding_index_Thyroid	10.61
GTEX-PSDG	Control	Coding_index_Thyroid	12.4213
GTEX-PVOW	Cardiac Pt	Coding_index_Thyroid	NA
GTEX-PW2O	Control	Coding_index_Thyroid	NA
GTEX-PWCY	Control	Coding_index_Thyroid	8.49185
GTEX-PWN1	Cerebrovascular Pt	Coding_index_Thyroid	12.1358
GTEX-PWOO	Control	Coding_index_Thyroid	6.50606
GTEX-PX3G	Cerebrovascular Pt	Coding_index_Thyroid	8.41898
GTEX-Q2AG	Cardiac Pt	Coding_index_Thyroid	9.39573
GTEX-Q2AH	Cerebrovascular Pt	Coding_index_Thyroid	8.57718
GTEX-Q2AI	Cerebrovascular Pt	Coding_index_Thyroid	7.53689
GTEX-Q734	Cerebrovascular Pt	Coding_index_Thyroid	9.4095
GTEX-QCQG	Cerebrovascular Pt	Coding_index_Thyroid	NA
GTEX-QDT8	Control	Coding_index_Thyroid	NA
GTEX-QDVJ	Control	Coding_index_Thyroid	5.84918
GTEX-QDVN	Cerebrovascular Pt	Coding_index_Thyroid	9.10067
GTEX-QEG4	Control	Coding_index_Thyroid	NA
GTEX-QEG5	Control	Coding_index_Thyroid	5.86664
GTEX-QEL4	Cerebrovascular Pt	Coding_index_Thyroid	9.4848
GTEX-QESD	Control	Coding_index_Thyroid	NA
GTEX-QLQ7	Control	Coding_index_Thyroid	5.75707
GTEX-QLQW	Cerebrovascular Pt	Coding_index_Thyroid	NA
GTEX-QMRM	Control	Coding_index_Thyroid	6.56991
GTEX-QV31	Control	Coding_index_Thyroid	7.13281
GTEX-QV44	Cardiac Pt	Coding_index_Thyroid	6.33202
GTEX-QVJO	Control	Coding_index_Thyroid	NA
GTEX-QVUS	Control	Coding_index_Thyroid	NA
GTEX-QXCU	Cardiac Pt	Coding_index_Thyroid	10.3698
GTEX-R45C	Cardiac Pt	Coding_index_Thyroid	NA
GTEX-R53T	Control	Coding_index_Thyroid	7.44974
GTEX-R55C	Control	Coding_index_Thyroid	7.88593
GTEX-R55D	Control	Coding_index_Thyroid	NA
GTEX-R55E	Control	Coding_index_Thyroid	12.5377
GTEX-R55G	Cardiac Pt	Coding_index_Thyroid	9.85704
GTEX-REY6	Control	Coding_index_Thyroid	16.9256
GTEX-RM2N	Cerebrovascular Pt	Coding_index_Thyroid	10.9703
GTEX-RN64	Control	Coding_index_Thyroid	13.7779
GTEX-RNOR	Control	Coding_index_Thyroid	18.5977
GTEX-RTLS	Control	Coding_index_Thyroid	14.9337
GTEX-RU1J	Control	Coding_index_Thyroid	6.98355
GTEX-RU72	Control	Coding_index_Thyroid	11.7961
GTEX-RUSQ	Cerebrovascular Pt	Coding_index_Thyroid	6.9008
GTEX-RVPU	Cardiac Pt	Coding_index_Thyroid	NA
GTEX-RVPV	Cardiac Pt	Coding_index_Thyroid	8.39552
GTEX-RWS6	Cerebrovascular Pt	Coding_index_Thyroid	9.85465
GTEX-RWSA	Control	Coding_index_Thyroid	12.0708
GTEX-S32W	Cardiac Pt	Coding_index_Thyroid	6.26021
GTEX-S33H	Control	Coding_index_Thyroid	NA
GTEX-S341	Cerebrovascular Pt	Coding_index_Thyroid	8.56829
GTEX-S3XE	Control	Coding_index_Thyroid	NA
GTEX-S4P3	Cerebrovascular Pt	Coding_index_Thyroid	6.34229
GTEX-S4Q7	Control	Coding_index_Thyroid	8.6328
GTEX-S4UY	Cerebrovascular Pt	Coding_index_Thyroid	9.93085
GTEX-S4Z8	Cerebrovascular Pt	Coding_index_Thyroid	7.06315
GTEX-S7PM	Cardiac Pt	Coding_index_Thyroid	NA
GTEX-S7SE	Cardiac Pt	Coding_index_Thyroid	16.0832
GTEX-S7SF	Control	Coding_index_Thyroid	11.9666
GTEX-S95S	Cerebrovascular Pt	Coding_index_Thyroid	NA
GTEX-SE5C	Control	Coding_index_Thyroid	8.49807
GTEX-SIU7	Cardiac Pt	Coding_index_Thyroid	8.98251
GTEX-SIU8	Control	Coding_index_Thyroid	16.803
GTEX-SJXC	Cardiac Pt	Coding_index_Thyroid	10.1122
GTEX-SN8G	Control	Coding_index_Thyroid	17.7341
GTEX-SNMC	Control	Coding_index_Thyroid	NA
GTEX-SSA3	Cerebrovascular Pt	Coding_index_Thyroid	NA
GTEX-SUCS	Cerebrovascular Pt	Coding_index_Thyroid	9.90296
GTEX-T2IS	Control	Coding_index_Thyroid	10.9791
GTEX-T5JC	Control	Coding_index_Thyroid	NA
GTEX-T6MN	Cardiac Pt	Coding_index_Thyroid	15.5412
GTEX-T6MO	Control	Coding_index_Thyroid	5.42499
GTEX-T8EM	Control	Coding_index_Thyroid	8.2934
GTEX-TKQ1	Control	Coding_index_Thyroid	7.31974
GTEX-TKQ2	Cardiac Pt	Coding_index_Thyroid	NA
GTEX-TMMY	Cerebrovascular Pt	Coding_index_Thyroid	6.43042
GTEX-TSE9	Cardiac Pt	Coding_index_Thyroid	14.0299
GTEX-U3ZH	Cerebrovascular Pt	Coding_index_Thyroid	16.7606
GTEX-U3ZM	Control	Coding_index_Thyroid	7.73303
GTEX-U3ZN	Control	Coding_index_Thyroid	11.6487
GTEX-U412	Cardiac Pt	Coding_index_Thyroid	NA
GTEX-U4B1	Control	Coding_index_Thyroid	8.88237
GTEX-U8T8	Cardiac Pt	Coding_index_Thyroid	10.4168
GTEX-U8XE	Control	Coding_index_Thyroid	NA
GTEX-UJHI	Cerebrovascular Pt	Coding_index_Thyroid	NA
GTEX-UJMC	Cerebrovascular Pt	Coding_index_Thyroid	6.98779
GTEX-UPIC	Control	Coding_index_Thyroid	7.30038
GTEX-UPJH	Cardiac Pt	Coding_index_Thyroid	NA
GTEX-UPK5	Cerebrovascular Pt	Coding_index_Thyroid	NA
GTEX-UTHO	Cardiac Pt	Coding_index_Thyroid	NA
GTEX-V1D1	Cerebrovascular Pt	Coding_index_Thyroid	11.3015
GTEX-V955	Control	Coding_index_Thyroid	9.89266
GTEX-VJWN	Cardiac Pt	Coding_index_Thyroid	NA
GTEX-VJYA	Cerebrovascular Pt	Coding_index_Thyroid	10.8186
GTEX-VUSG	Control	Coding_index_Thyroid	8.23232
GTEX-VUSH	Control	Coding_index_Thyroid	NA
GTEX-W5WG	Cerebrovascular Pt	Coding_index_Thyroid	14.0449
GTEX-W5X1	Control	Coding_index_Thyroid	10.6068
GTEX-WCDI	Control	Coding_index_Thyroid	NA
GTEX-WEY5	Cerebrovascular Pt	Coding_index_Thyroid	11.7254
GTEX-WFG7	Control	Coding_index_Thyroid	8.9395
GTEX-WFG8	Control	Coding_index_Thyroid	8.3786
GTEX-WFON	Control	Coding_index_Thyroid	NA
GTEX-WH7G	Cerebrovascular Pt	Coding_index_Thyroid	8.97468
GTEX-WHPG	Control	Coding_index_Thyroid	6.53064
GTEX-WHSB	Cardiac Pt	Coding_index_Thyroid	12.4021
GTEX-WHSE	Control	Coding_index_Thyroid	9.90447
GTEX-WHWD	Control	Coding_index_Thyroid	NA
GTEX-WI4N	Control	Coding_index_Thyroid	12.8252
GTEX-WK11	Control	Coding_index_Thyroid	12.7994
GTEX-WL46	Cardiac Pt	Coding_index_Thyroid	14.7942
GTEX-WOFL	Cerebrovascular Pt	Coding_index_Thyroid	15.7283
GTEX-WOFM	Control	Coding_index_Thyroid	NA
GTEX-WQUQ	Control	Coding_index_Thyroid	NA
GTEX-WRHK	Control	Coding_index_Thyroid	NA
GTEX-WRHU	Control	Coding_index_Thyroid	15.5567
GTEX-WWYW	Control	Coding_index_Thyroid	15.1386
GTEX-WY7C	Control	Coding_index_Thyroid	6.80882
GTEX-WYBS	Control	Coding_index_Thyroid	10.4912
GTEX-WYJK	Control	Coding_index_Thyroid	12.5386
GTEX-WYVS	Cerebrovascular Pt	Coding_index_Thyroid	13.4333
GTEX-WZTO	Control	Coding_index_Thyroid	NA
GTEX-X15G	Cerebrovascular Pt	Coding_index_Thyroid	12.7521
GTEX-X261	Cerebrovascular Pt	Coding_index_Thyroid	NA
GTEX-X3Y1	Cerebrovascular Pt	Coding_index_Thyroid	NA
GTEX-X4EO	Cardiac Pt	Coding_index_Thyroid	NA
GTEX-X4EP	Control	Coding_index_Thyroid	NA
GTEX-X4XX	Cerebrovascular Pt	Coding_index_Thyroid	12.1776
GTEX-X4XY	Cardiac Pt	Coding_index_Thyroid	8.7232
GTEX-X5EB	Cerebrovascular Pt	Coding_index_Thyroid	9.86171
GTEX-X62O	Cardiac Pt	Coding_index_Thyroid	NA
GTEX-X88G	Cerebrovascular Pt	Coding_index_Thyroid	NA
GTEX-X8HC	Cardiac Pt	Coding_index_Thyroid	13.1711
GTEX-XAJ8	Control	Coding_index_Thyroid	NA
GTEX-XBEC	Cardiac Pt	Coding_index_Thyroid	NA
GTEX-XBED	Cardiac Pt	Coding_index_Thyroid	11.3144
GTEX-XBEW	Control	Coding_index_Thyroid	8.27277
GTEX-XGQ4	Control	Coding_index_Thyroid	6.01317
GTEX-XLM4	Cardiac Pt	Coding_index_Thyroid	11.3595
GTEX-XMK1	Control	Coding_index_Thyroid	6.35804
GTEX-XOT4	Cardiac Pt	Coding_index_Thyroid	NA
GTEX-XOTO	Cardiac Pt	Coding_index_Thyroid	NA
GTEX-XPT6	Control	Coding_index_Thyroid	NA
GTEX-XPVG	Control	Coding_index_Thyroid	NA
GTEX-XQ3S	Cardiac Pt	Coding_index_Thyroid	NA
GTEX-XQ8I	Cerebrovascular Pt	Coding_index_Thyroid	NA
GTEX-XUJ4	Control	Coding_index_Thyroid	9.85184
GTEX-XUW1	Cerebrovascular Pt	Coding_index_Thyroid	11.4095
GTEX-XUYS	Control	Coding_index_Thyroid	NA
GTEX-XUZC	Cerebrovascular Pt	Coding_index_Thyroid	10.396
GTEX-XV7Q	Control	Coding_index_Thyroid	12.8177
GTEX-XXEK	Control	Coding_index_Thyroid	10.0423
GTEX-XYKS	Cerebrovascular Pt	Coding_index_Thyroid	4.66838
GTEX-Y111	Control	Coding_index_Thyroid	12.2683
GTEX-Y114	Cerebrovascular Pt	Coding_index_Thyroid	15.3155
GTEX-Y3I4	Cardiac Pt	Coding_index_Thyroid	10.1017
GTEX-Y3IK	Control	Coding_index_Thyroid	11.7004
GTEX-Y5LM	Control	Coding_index_Thyroid	9.47229
GTEX-Y5V5	Cerebrovascular Pt	Coding_index_Thyroid	14.099
GTEX-Y5V6	Cerebrovascular Pt	Coding_index_Thyroid	7.24742
GTEX-Y8DK	Control	Coding_index_Thyroid	NA
GTEX-Y8E4	Cerebrovascular Pt	Coding_index_Thyroid	9.53677
GTEX-Y8LW	Cerebrovascular Pt	Coding_index_Thyroid	NA
GTEX-Y9LG	Control	Coding_index_Thyroid	9.20367
GTEX-YB5E	Control	Coding_index_Thyroid	5.51653
GTEX-YB5K	Cerebrovascular Pt	Coding_index_Thyroid	12.2101
GTEX-YBZK	Cerebrovascular Pt	Coding_index_Thyroid	NA
GTEX-YEC3	Cerebrovascular Pt	Coding_index_Thyroid	5.27602
GTEX-YEC4	Cerebrovascular Pt	Coding_index_Thyroid	8.51737
GTEX-YECK	Control	Coding_index_Thyroid	NA
GTEX-YF7O	Cerebrovascular Pt	Coding_index_Thyroid	12.1704
GTEX-YFC4	Control	Coding_index_Thyroid	10.5781
GTEX-YJ8A	Control	Coding_index_Thyroid	NA
GTEX-YJ8O	Control	Coding_index_Thyroid	NA
GTEX-Z93S	Control	Coding_index_Thyroid	NA
GTEX-Z93T	Cardiac Pt	Coding_index_Thyroid	NA
GTEX-Z9EW	Cerebrovascular Pt	Coding_index_Thyroid	9.83375
GTEX-ZA64	Control	Coding_index_Thyroid	9.42261
GTEX-ZAB4	Cardiac Pt	Coding_index_Thyroid	NA
GTEX-ZAB5	Control	Coding_index_Thyroid	16.9458
GTEX-ZAJG	Cardiac Pt	Coding_index_Thyroid	10.945
GTEX-ZAK1	Cardiac Pt	Coding_index_Thyroid	13.7361
GTEX-ZAKK	Cerebrovascular Pt	Coding_index_Thyroid	NA
GTEX-ZC5H	Control	Coding_index_Thyroid	9.51399
GTEX-ZDTS	Control	Coding_index_Thyroid	19.2949
GTEX-ZDTT	Cerebrovascular Pt	Coding_index_Thyroid	NA
GTEX-ZDXO	Cerebrovascular Pt	Coding_index_Thyroid	NA
GTEX-ZDYS	Cerebrovascular Pt	Coding_index_Thyroid	15.3087
GTEX-ZE7O	Control	Coding_index_Thyroid	19.2522
GTEX-ZE9C	Cardiac Pt	Coding_index_Thyroid	NA
GTEX-ZEX8	Cerebrovascular Pt	Coding_index_Thyroid	NA
GTEX-ZF28	Control	Coding_index_Thyroid	13.9946
GTEX-ZF29	Cerebrovascular Pt	Coding_index_Thyroid	NA
GTEX-ZF2S	Control	Coding_index_Thyroid	NA
GTEX-ZF3C	Cardiac Pt	Coding_index_Thyroid	NA
GTEX-ZG7Y	Cerebrovascular Pt	Coding_index_Thyroid	NA
GTEX-ZGAY	Cerebrovascular Pt	Coding_index_Thyroid	13.6995
GTEX-ZLFU	Cerebrovascular Pt	Coding_index_Thyroid	9.89612
GTEX-ZLV1	Cerebrovascular Pt	Coding_index_Thyroid	10.015
GTEX-ZLWG	Cerebrovascular Pt	Coding_index_Thyroid	12.0557
GTEX-ZP4G	Control	Coding_index_Thyroid	NA
GTEX-ZPCL	Cerebrovascular Pt	Coding_index_Thyroid	12.4335
GTEX-ZPIC	Cerebrovascular Pt	Coding_index_Thyroid	NA
GTEX-ZPU1	Control	Coding_index_Thyroid	10.6946
GTEX-ZQG8	Control	Coding_index_Thyroid	10.3062
GTEX-ZQUD	Cerebrovascular Pt	Coding_index_Thyroid	18.0114
GTEX-ZT9W	Control	Coding_index_Thyroid	9.81873
GTEX-ZT9X	Control	Coding_index_Thyroid	14.8236
GTEX-ZTPG	Control	Coding_index_Thyroid	9.1815
GTEX-ZTTD	Cerebrovascular Pt	Coding_index_Thyroid	NA
GTEX-ZTX8	Control	Coding_index_Thyroid	8.12022
GTEX-ZUA1	Cardiac Pt	Coding_index_Thyroid	12.7799
GTEX-ZV6S	Control	Coding_index_Thyroid	8.82611
GTEX-ZV7C	Cerebrovascular Pt	Coding_index_Thyroid	7.82486
GTEX-ZVE2	Control	Coding_index_Thyroid	NA
GTEX-ZVP2	Cerebrovascular Pt	Coding_index_Thyroid	10.455
GTEX-ZVT2	Cerebrovascular Pt	Coding_index_Thyroid	NA
GTEX-ZVT3	Cardiac Pt	Coding_index_Thyroid	8.12859
GTEX-ZVT4	Cardiac Pt	Coding_index_Thyroid	NA
GTEX-ZVTK	Control	Coding_index_Thyroid	NA
GTEX-ZVZO	Control	Coding_index_Thyroid	NA
GTEX-ZVZP	Cerebrovascular Pt	Coding_index_Thyroid	6.55565
GTEX-ZVZQ	Control	Coding_index_Thyroid	15.163
GTEX-ZXG5	Cerebrovascular Pt	Coding_index_Thyroid	10.4623
GTEX-ZY6K	Cerebrovascular Pt	Coding_index_Thyroid	4.88086
GTEX-ZYFC	Control	Coding_index_Thyroid	11.5522
GTEX-ZYFD	Cerebrovascular Pt	Coding_index_Thyroid	10.2918
GTEX-ZYFG	Control	Coding_index_Thyroid	7.79704
GTEX-ZYT6	Control	Coding_index_Thyroid	11.7488
GTEX-ZYVF	Cardiac Pt	Coding_index_Thyroid	10.5359
GTEX-ZYW4	Cardiac Pt	Coding_index_Thyroid	10.9202
GTEX-ZYWO	Control	Coding_index_Thyroid	NA
GTEX-ZYY3	Cardiac Pt	Coding_index_Thyroid	16.2726
GTEX-ZZ64	Control	Coding_index_Thyroid	6.525
GTEX-ZZPT	Control	Coding_index_Thyroid	NA
GTEX-ZZPU	Cardiac Pt	Coding_index_Thyroid	7.49863
GTEX-1117F	Cerebrovascular Pt	Coding_index_Testis	NA
GTEX-111FC	Control	Coding_index_Testis	5.79611
GTEX-111VG	Cardiac Pt	Coding_index_Testis	2.98735
GTEX-111YS	Cerebrovascular Pt	Coding_index_Testis	3.85915
GTEX-1122O	Cerebrovascular Pt	Coding_index_Testis	NA
GTEX-1128S	Cerebrovascular Pt	Coding_index_Testis	NA
GTEX-113IC	Control	Coding_index_Testis	NA
GTEX-117XS	Control	Coding_index_Testis	7.19034
GTEX-117YW	Cardiac Pt	Coding_index_Testis	5.24272
GTEX-117YX	Cerebrovascular Pt	Coding_index_Testis	6.73111
GTEX-1192W	Cardiac Pt	Coding_index_Testis	17.6029
GTEX-1192X	Control	Coding_index_Testis	NA
GTEX-11DXW	Cardiac Pt	Coding_index_Testis	NA
GTEX-11DXX	Cerebrovascular Pt	Coding_index_Testis	NA
GTEX-11DXY	Cardiac Pt	Coding_index_Testis	8.89216
GTEX-11DXZ	Control	Coding_index_Testis	4.86438
GTEX-11DYG	Cardiac Pt	Coding_index_Testis	NA
GTEX-11EI6	Cerebrovascular Pt	Coding_index_Testis	6.3275
GTEX-11EM3	Control	Coding_index_Testis	NA
GTEX-11EMC	Control	Coding_index_Testis	NA
GTEX-11EQ8	Cerebrovascular Pt	Coding_index_Testis	4.21231
GTEX-11EQ9	Cerebrovascular Pt	Coding_index_Testis	3.58839
GTEX-11GS4	Control	Coding_index_Testis	5.94616
GTEX-11GSP	Cardiac Pt	Coding_index_Testis	NA
GTEX-11I78	Cerebrovascular Pt	Coding_index_Testis	NA
GTEX-11ILO	Cerebrovascular Pt	Coding_index_Testis	NA
GTEX-11LCK	Control	Coding_index_Testis	3.64777
GTEX-11NUK	Cardiac Pt	Coding_index_Testis	3.63579
GTEX-11NV4	Control	Coding_index_Testis	3.13909
GTEX-11O72	Cardiac Pt	Coding_index_Testis	5.70884
GTEX-11OC5	Cerebrovascular Pt	Coding_index_Testis	NA
GTEX-11ONC	Control	Coding_index_Testis	7.08749
GTEX-11P7K	Control	Coding_index_Testis	6.84672
GTEX-11P81	Control	Coding_index_Testis	NA
GTEX-11P82	Control	Coding_index_Testis	4.31913
GTEX-11TT1	Control	Coding_index_Testis	4.95188
GTEX-11TUW	Cardiac Pt	Coding_index_Testis	4.97111
GTEX-11UD2	Control	Coding_index_Testis	10.1887
GTEX-11VI4	Control	Coding_index_Testis	NA
GTEX-11WQC	Control	Coding_index_Testis	3.31433
GTEX-11WQK	Control	Coding_index_Testis	8.47948
GTEX-11XUK	Cerebrovascular Pt	Coding_index_Testis	NA
GTEX-11ZTS	Cardiac Pt	Coding_index_Testis	NA
GTEX-11ZTT	Cerebrovascular Pt	Coding_index_Testis	NA
GTEX-11ZUS	Control	Coding_index_Testis	2.62071
GTEX-11ZVC	Control	Coding_index_Testis	NA
GTEX-1211K	Cerebrovascular Pt	Coding_index_Testis	NA
GTEX-12126	Control	Coding_index_Testis	NA
GTEX-1212Z	Control	Coding_index_Testis	6.47009
GTEX-12584	Cardiac Pt	Coding_index_Testis	NA
GTEX-12696	Cardiac Pt	Coding_index_Testis	5.22514
GTEX-1269C	Control	Coding_index_Testis	NA
GTEX-12BJ1	Cerebrovascular Pt	Coding_index_Testis	7.82099
GTEX-12C56	Control	Coding_index_Testis	4.33538
GTEX-12KS4	Cardiac Pt	Coding_index_Testis	NA
GTEX-12WS9	Cardiac Pt	Coding_index_Testis	NA
GTEX-12WSA	Cardiac Pt	Coding_index_Testis	NA
GTEX-12WSC	Cardiac Pt	Coding_index_Testis	NA
GTEX-12WSD	Cardiac Pt	Coding_index_Testis	NA
GTEX-12WSE	Control	Coding_index_Testis	NA
GTEX-12WSG	Control	Coding_index_Testis	NA
GTEX-12WSH	Control	Coding_index_Testis	4.03818
GTEX-12WSI	Control	Coding_index_Testis	5.59705
GTEX-12WSK	Cerebrovascular Pt	Coding_index_Testis	NA
GTEX-12WSL	Cardiac Pt	Coding_index_Testis	6.16228
GTEX-12WSM	Cardiac Pt	Coding_index_Testis	12.0863
GTEX-12WSN	Control	Coding_index_Testis	NA
GTEX-12ZZW	Cardiac Pt	Coding_index_Testis	NA
GTEX-12ZZX	Control	Coding_index_Testis	NA
GTEX-12ZZY	Cardiac Pt	Coding_index_Testis	4.76544
GTEX-12ZZZ	Control	Coding_index_Testis	NA
GTEX-13111	Cerebrovascular Pt	Coding_index_Testis	6.45102
GTEX-13112	Control	Coding_index_Testis	3.76453
GTEX-13113	Cerebrovascular Pt	Coding_index_Testis	NA
GTEX-1313W	Control	Coding_index_Testis	NA
GTEX-1314G	Cerebrovascular Pt	Coding_index_Testis	NA
GTEX-131XE	Cardiac Pt	Coding_index_Testis	5.86587
GTEX-131XF	Cerebrovascular Pt	Coding_index_Testis	11.6358
GTEX-131XG	Cerebrovascular Pt	Coding_index_Testis	NA
GTEX-131XH	Cardiac Pt	Coding_index_Testis	NA
GTEX-131XW	Cardiac Pt	Coding_index_Testis	NA
GTEX-131YS	Cardiac Pt	Coding_index_Testis	NA
GTEX-132AR	Control	Coding_index_Testis	NA
GTEX-132NY	Control	Coding_index_Testis	NA
GTEX-132Q8	Control	Coding_index_Testis	NA
GTEX-132QS	Cerebrovascular Pt	Coding_index_Testis	4.06809
GTEX-1339X	Cardiac Pt	Coding_index_Testis	4.37141
GTEX-133LE	Control	Coding_index_Testis	NA
GTEX-1399R	Cerebrovascular Pt	Coding_index_Testis	6.86957
GTEX-1399S	Cerebrovascular Pt	Coding_index_Testis	NA
GTEX-1399T	Cardiac Pt	Coding_index_Testis	10.2295
GTEX-1399U	Cerebrovascular Pt	Coding_index_Testis	NA
GTEX-139D8	Control	Coding_index_Testis	NA
GTEX-139T6	Control	Coding_index_Testis	4.11307
GTEX-139T8	Control	Coding_index_Testis	15.4526
[truncated: 20,373 more rows]

## Sheet: 1B
Site	Aorta	Brain.Cerebellar.Hemisphere	Brain.cortex	appendage	coronary	leftVentricle	tibial
chr11.61724916	NA	20.1211	12.7446	8.71686	9.18198	NA	7.05546
chr4.158257875	99.6389	99.0584	95.7381	NA	100.001	NA	100.001
chr4.158281294	96.1015	78.8101	46.7796	NA	93.3343	NA	98.0655
chr4.57976234	95.7565	52.1569	47.0463	38.0707	87.3957	27.3033	96.258
chrX.153579950	84.5276	65.1321	43.5837	18.7776	82.0959	20.4759	93.7762
chr15.75646086	82.0331	93.9814	94.6287	84.3991	79.3264	75.1397	77.6676
chr1.225974614	78.7837	67.7845	51.2488	49.6224	72.3161	42.4897	81.4477
chr5.156736808	70.5588	76.5909	60.613	NA	69.8097	NA	83.6459
chr13.46090371	68.6967	NA	21.5236	34.976	60.9161	22.4524	65.494
chr19.46841545	66.4894	5.17124	8.07381	5.9358	57.1998	NA	76.4697
chr1.160302244	62.4545	7.56257	19.2543	30.1584	55.3011	20.626	51.8195
chr4.57976286	62.0106	10.3784	10.105	5.93087	50.4692	5.78911	73.4616
chr15.75646087	60.4078	72.9074	87.5674	55.4394	56.8258	42.1929	63.3766
chrX.153579737	58.7428	32.798	23.7327	NA	56.2748	6.72681	88.3579
chr2.201749994	55.3832	58.2232	53.1925	30.0367	49.6006	21.8945	53.4554
chr14.26917530	50.7529	36.3317	30.001	12.1961	20.001	NA	50.7805
chr1.151096755	50.5195	46.7677	34.8049	30.6125	43.2763	22.9004	52.8591
chr12.57864624	48.2024	52.2303	64.8659	58.1589	48.2363	45.001	58.6056
chr3.58141801	43.0166	29.6812	8.11865	11.0983	37.9804	14.5846	60.1933
chr17.37826529	42.329	5.19099	20.5083	NA	36.0311	NA	54.8194
chr2.201750058	39.8259	40.6237	45.801	28.8229	35.5474	22.2232	42.4631
chr3.49398430	38.2086	39.1294	23.5595	28.7817	31.7131	17.7815	44.0052
chr10.135110893	35.693	25.0714	34.2115	34.966	29.0745	20.4661	40.1013
chr17.80441127	35.5463	36.8824	15.6679	23.0445	25.9732	12.5422	36.9149
chr19.46841490	35.243	24.8995	22.692	12.2709	30.4624	9.1757	48.5206
chr1.151096767	33.6992	28.4041	22.0398	18.6823	29.606	14.0415	37.6949
chr3.49398394	33.3023	40.9246	27.0978	33.1039	31.1679	22.7185	36.0902
chr9.97847739	31.9808	26.8142	31.251	NA	38.1966	NA	68.1229
chr6.44120349	31.6731	33.3319	21.2797	NA	22.5773	NA	46.4732
chr3.49398382	28.9345	40.0326	37.8496	43.725	28.8415	34.1625	26.3591
chr21.34923319	28.4515	36.4735	25.7287	13.6085	23.7973	6.78003	35.899
chr3.49398423	26.9992	30.6363	39.3711	37.5442	27.5589	26.376	24.8914
chr17.80441134	25.6657	22.8246	11.8549	20.1352	18.2289	12.6633	28.4216
chr3.49398384	25.393	37.9615	33.544	41.4802	25.2385	27.0992	26.9331
chr19.46841538	25.0789	20.6631	21.7728	10.9848	23.2009	9.64011	27.875
chr4.158257879	24.3088	15.6786	16.6127	NA	24.6164	NA	32.7391
chr8.67590188	21.0575	23.1334	9.3217	8.4482	13.866	NA	11.4825
chr3.49398443	19.3687	14.1198	5.001	6.30438	13.5333	NA	23.6546
chr19.58268385	19.2958	13.1127	29.9137	14.5522	19.5547	8.28791	26.0761
chr4.77979680	18.0393	5.28542	19.9147	9.52335	13.8176	NA	17.6025
chr21.34922801	17.416	16.3904	6.41248	NA	14.1176	NA	29.9856
chr1.33736182	17.1525	13.2499	6.48608	NA	13.9342	NA	14.9499
chr1.151096738	17.1337	15.101	13.8375	14.1534	15.0543	9.96965	19.2089
chr1.225974581	17.1	16.0308	22.9	19.4185	17.6597	17.2562	21.4177
chr19.58268387	16.4635	11.2203	25.9007	11.8983	16.8855	6.82233	22.6894
chr2.201750007	16.3789	13.222	5.94937	NA	11.4342	NA	17.6794
chr16.57507465	15.9101	8.97772	7.35686	NA	17.5976	NA	31.1688
chr4.2940026	15.648	12.3758	20.7482	12.5485	16.7343	7.80902	19.3046
chr19.14593605	15.2652	9.37217	13.3949	NA	11.074	NA	29.3426
chr19.14593693	14.9489	14.7608	31.6292	5.08359	12.0589	NA	22.8412
chr2.20450819	14.6221	NA	7.07053	10.4707	13.8148	6.70327	22.3482
chr15.65425334	14.4739	20.2805	23.6304	6.89755	9.48069	NA	16.1188
chr3.12580816	14.4305	23.9985	25.5905	25.6524	15.4513	24.8674	16.1909
chr3.12580713	13.5894	19.3619	12.2347	NA	9.25345	NA	14.0394
chr3.12580750	13.4513	18.3575	17.2444	6.48278	10.0518	NA	14.922
chr12.58019217	12.9094	7.98566	7.6215	NA	13.4649	NA	31.9114
chr20.36147572	12.3194	21.2883	14.3049	15.7192	11.6799	11.351	9.81397
chr1.151096737	12.2033	7.62432	7.3932	6.72112	9.69651	NA	14.312
chr15.65425992	11.9515	16.9861	17.7429	NA	10.3906	NA	21.2148
chr10.135110900	11.6969	9.61103	10.5273	12.6994	8.74571	6.33584	9.68521
chr3.12580762	10.8759	18.8781	17.7161	9.5549	10.0915	9.03804	12.3835
chr1.225974645	10.8688	11.4472	12.0365	11.6459	11.1747	10.597	12.1698
chr3.12580813	10.3885	16.5384	15.1814	15.7256	10.4254	16.3925	11.4901
chr3.12580733	10.1146	16.6635	18.524	8.77939	9.25608	7.25694	10.9721
chr10.126450991	9.52834	13.5381	7.166	NA	7.58539	NA	11.2956
chr15.65249466	9.40021	13.657	11.9792	8.51591	7.96139	NA	9.2744
chr15.65426067	9.38934	13.8599	31.6428	NA	7.06227	NA	10.4111
chr8.103841636	9.06305	NA	6.27397	7.89349	8.56252	NA	13.1229
chr8.67590131	8.96602	12.0633	8.80221	5.8937	5.65267	NA	5.39677
chr17.15406498	8.69078	14.8034	7.92846	NA	7.41386	NA	11.2647
chr2.54278138	8.64009	5.32181	NA	6.23111	6.34408	NA	8.90075
chr14.61545615	8.59177	27.3952	13.7892	NA	5.4462	NA	9.73603
chr20.36147563	8.29216	13.253	9.19354	7.61954	7.62079	5.65911	7.20436
chr21.34923256	8.24406	6.50454	9.61323	6.76251	7.0278	NA	10.3851
chr15.65425319	8.19942	11.7158	12.7169	5.24705	6.11831	NA	9.03167
chr3.12580772	7.91416	11.6779	7.35777	NA	5.15973	NA	11.3015
chr2.73959797	7.90632	11.0119	7.71214	NA	5.41106	NA	7.37982
chr3.179093014	7.62503	23.8445	18.4391	NA	5.03155	NA	15.2267
chr17.62914918	7.401	10.0068	7.67145	NA	6.08208	NA	9.01388
chr10.126451098	7.19224	11.9691	12.146	9.90283	8.47095	10.001	6.67737
chr15.65249450	6.98101	7.98966	5.17467	NA	5.0922	NA	8.5115
chr3.12580743	6.97031	11.2327	9.98867	9.86438	5.45664	8.4691	6.96594
chr14.61545606	6.93579	21.1919	7.756	NA	5.02383	NA	8.63557
chr19.58268389	6.17444	5.25507	8.13108	NA	6.05196	NA	7.63152
chr21.34924105	6.00051	6.35761	9.71195	5.6641	5.09805	NA	6.20589
chr10.126451032	5.11594	9.48965	13.6583	6.85488	7.26726	6.07321	NA

## Sheet: 1C
Region	Position	Strand	Coverage	Edited	Coding_index_perSite	Tisuue
chr1	110256296	+	8284	224	2.70401	appendage
chr1	110256304	+	8060	372	4.61538	appendage
chr1	12091858	+	10364	145	1.39907	appendage
chr1	150551817	-	22576	437	1.93568	appendage
chr1	150551934	-	23813	512	2.15009	appendage
chr1	151096677	+	1520	111	7.30263	appendage
chr1	151096681	+	1971	22	1.11618	appendage
chr1	151096693	+	2140	87	4.06542	appendage
chr1	151096702	+	2171	4	0.184247	appendage
chr1	151096717	+	2374	42	1.76917	appendage
chr1	151096718	+	2260	28	1.23894	appendage
chr1	151096737	+	2619	176	6.72012	appendage
chr1	151096738	+	2678	379	14.1524	appendage
chr1	151096742	+	2882	47	1.63081	appendage
chr1	151096755	+	2731	836	30.6115	appendage
chr1	151096763	+	2900	136	4.68966	appendage
chr1	151096767	+	2730	510	18.6813	appendage
chr1	151096777	+	2635	92	3.49146	appendage
chr1	151096791	+	2261	59	2.60946	appendage
chr1	155279696	+	816	23	2.81863	appendage
chr1	156703904	+	3168	187	5.90278	appendage
chr1	16260849	+	5866	44	0.750085	appendage
chr1	160302244	-	11755	3545	30.1574	appendage
chr1	160319987	+	12452	479	3.84677	appendage
chr1	205628760	-	440	11	2.5	appendage
chr1	2160444	+	1951	31	1.58893	appendage
chr1	225974568	+	5408	89	1.64571	appendage
chr1	225974581	+	5562	1080	19.4175	appendage
chr1	225974600	+	5704	180	3.15568	appendage
chr1	225974614	+	6207	3080	49.6214	appendage
chr1	225974645	+	7119	829	11.6449	appendage
chr1	225974662	+	7332	278	3.7916	appendage
chr1	33736182	+	550	6	1.09091	appendage
chr1	36564730	-	750	2	0.266667	appendage
chr1	44437514	+	4648	47	1.01119	appendage
chr1	44437551	+	5016	34	0.677831	appendage
chr10	126450936	-	2665	8	0.300188	appendage
chr10	126450949	-	2703	8	0.295967	appendage
chr10	126450971	-	2371	8	0.33741	appendage
chr10	126450988	-	2493	30	1.20337	appendage
chr10	126450991	-	2601	67	2.57593	appendage
chr10	126451024	-	2048	10	0.488281	appendage
chr10	126451032	-	2101	144	6.85388	appendage
chr10	126451093	-	2386	54	2.2632	appendage
chr10	126451098	-	2343	232	9.90184	appendage
chr10	126451119	-	2224	36	1.61871	appendage
chr10	135110869	-	310	6	1.93548	appendage
chr10	135110893	-	143	50	34.965	appendage
chr10	135110900	-	189	24	12.6984	appendage
chr10	92662014	+	1277	4	0.313234	appendage
chr10	92662055	+	1591	4	0.251414	appendage
chr10	99424675	+	4682	62	1.32422	appendage
chr11	61724916	+	1721	150	8.71586	appendage
chr11	65064672	+	4351	39	0.896346	appendage
chr11	65349158	+	11948	336	2.81219	appendage
chr12	123466262	+	66010	1531	2.31935	appendage
chr12	133682595	+	2253	0	0	appendage
chr12	133682596	+	2312	0	0	appendage
chr12	133682625	+	2549	0	0	appendage
chr12	57864624	+	380	221	58.1579	appendage
chr12	58019217	+	5548	135	2.43331	appendage
chr12	7288484	+	4234	40	0.944733	appendage
chr13	110838778	-	21147	757	3.5797	appendage
chr13	46090371	+	4000	1399	34.975	appendage
chr13	52604217	+	1583	0	0	appendage
chr14	20920211	-	7457	58	0.777793	appendage
chr14	26917530	-	41	5	12.1951	appendage
chr14	61545606	+	1749	42	2.40137	appendage
chr14	61545615	+	1408	20	1.42045	appendage
chr14	61545632	+	1525	16	1.04918	appendage
chr14	61550407	+	246	1	0.406504	appendage
chr15	65249450	+	3360	124	3.69048	appendage
chr15	65249453	+	3452	82	2.37543	appendage
chr15	65249466	+	3488	297	8.51491	appendage
chr15	65249514	+	3508	30	0.855188	appendage
chr15	65249526	+	3481	29	0.833094	appendage
chr15	65425319	-	2154	113	5.24605	appendage
chr15	65425334	-	2175	150	6.89655	appendage
chr15	65425451	-	514	1	0.194553	appendage
chr15	65425950	-	531	8	1.50659	appendage
chr15	65425992	-	478	12	2.51046	appendage
chr15	65426067	-	712	32	4.49438	appendage
chr15	75646086	+	4461	3765	84.3981	appendage
chr15	75646087	+	4459	2472	55.4384	appendage
chr16	31104109	-	1174	9	0.76661	appendage
chr16	476345	+	1668	10	0.59952	appendage
chr16	57507465	-	864	25	2.89352	appendage
chr17	15406471	-	1745	28	1.60458	appendage
chr17	15406498	-	1626	58	3.56704	appendage
chr17	15406499	-	1633	6	0.367422	appendage
chr17	15406513	-	1347	7	0.519673	appendage
chr17	15406524	-	1132	2	0.176678	appendage
chr17	15406531	-	1183	11	0.929839	appendage
chr17	34853567	+	336	0	0	appendage
chr17	34866719	-	2067	26	1.25786	appendage
chr17	36666256	+	8648	305	3.52683	appendage
chr17	37826529	+	10443	94	0.900124	appendage
chr17	40273128	-	2745	17	0.619308	appendage
chr17	40695730	+	10590	23	0.217186	appendage
chr17	40695955	+	10751	220	2.04632	appendage
chr17	42475813	-	9518	96	1.00862	appendage
chr17	43045220	-	13	0	0	appendage
chr17	45043904	+	241	4	1.65975	appendage
chr17	45043950	+	419	9	2.14797	appendage
chr17	45043967	+	481	14	2.9106	appendage
chr17	62914918	-	37	0	0	appendage
chr17	73886875	-	3168	200	6.31313	appendage
chr17	76100783	+	2563	90	3.51151	appendage
chr17	79784270	-	362	3	0.828729	appendage
chr17	80441127	+	690	159	23.0435	appendage
chr17	80441134	+	745	150	20.1342	appendage
chr18	32825525	+	2185	48	2.1968	appendage
chr18	32825654	+	1452	59	4.06336	appendage
chr18	32825699	+	1472	34	2.30978	appendage
chr18	32825854	+	1716	16	0.932401	appendage
chr18	32825881	+	1942	40	2.05973	appendage
chr18	32825943	+	2012	12	0.596421	appendage
chr18	32826111	+	2335	21	0.899358	appendage
chr18	32826168	+	1747	11	0.629651	appendage
chr18	32833459	-	5183	17	0.327995	appendage
chr18	32833465	-	5416	0	0	appendage
chr18	32833494	-	5414	2	0.0369413	appendage
chr18	32833495	-	5256	0	0	appendage
chr18	32833570	-	5963	0	0	appendage
chr18	32833578	-	5765	0	0	appendage
chr18	32833579	-	5497	0	0	appendage
chr18	32833747	-	5756	1	0.0173732	appendage
chr19	14593605	-	9751	69	0.70762	appendage
chr19	14593693	-	8657	440	5.08259	appendage
chr19	1615370	-	3408	98	2.87559	appendage
chr19	18260509	+	1652	27	1.63438	appendage
chr19	18284747	+	10723	500	4.66287	appendage
chr19	18288551	+	23021	245	1.06425	appendage
chr19	36211399	+	1110	12	1.08108	appendage
chr19	36237649	+	27830	429	1.5415	appendage
chr19	42729230	+	624	23	3.6859	appendage
chr19	44732632	+	2625	0	0	appendage
chr19	46841490	+	14996	1840	12.2699	appendage
chr19	46841520	+	15958	180	1.12796	appendage
chr19	46841523	+	16211	229	1.41262	appendage
chr19	46841533	+	14968	324	2.16462	appendage
chr19	46841538	+	15532	1706	10.9838	appendage
chr19	46841545	+	15030	892	5.9348	appendage
chr19	58268385	+	2206	321	14.5512	appendage
chr19	58268387	+	2219	264	11.8973	appendage
chr19	58268389	+	2226	81	3.63881	appendage
chr19	58384194	-	2713	0	0	appendage
chr19	58384334	-	3173	0	0	appendage
chr19	58384360	-	2905	0	0	appendage
chr19	58384361	-	2861	1	0.0349528	appendage
chr19	58384418	-	2691	0	0	appendage
chr19	58384444	-	2544	0	0	appendage
chr19	58384445	-	2496	0	0	appendage
chr19	58384528	-	2463	0	0	appendage
chr19	58384529	-	2364	0	0	appendage
chr19	58384647	-	2627	0	0	appendage
chr19	58384671	-	2770	8	0.288809	appendage
chr19	58384712	-	2459	0	0	appendage
chr19	7585273	+	50711	1377	2.71539	appendage
chr19	7585293	+	47785	183	0.382965	appendage
chr2	201749994	-	1961	589	30.0357	appendage
chr2	201750007	-	1875	44	2.34667	appendage
chr2	201750058	-	1426	411	28.8219	appendage
chr2	20450819	-	6132	642	10.4697	appendage
chr2	21233202	-	283	0	0	appendage
chr2	27676873	-	4959	17	0.342811	appendage
chr2	36744546	+	6321	112	1.77187	appendage
chr2	54278138	+	2199	137	6.2301	appendage
chr2	54278149	+	2076	24	1.15607	appendage
chr2	73959714	-	4148	112	2.7001	appendage
chr2	73959750	-	4019	155	3.85668	appendage
chr2	73959753	-	3949	131	3.3173	appendage
chr2	73959779	-	3492	50	1.43184	appendage
chr2	73959797	-	3470	77	2.21902	appendage
chr20	36147533	-	20905	810	3.87467	appendage
chr20	36147563	-	18665	1422	7.61854	appendage
chr20	36147572	-	17731	2787	15.7182	appendage
chr20	36148080	-	122	55	45.082	appendage
chr20	44515473	-	271	1	0.369004	appendage
chr20	52104918	+	217	81	37.3272	appendage
chr21	28216994	-	24879	290	1.16564	appendage
chr21	34634871	+	5137	123	2.39439	appendage
chr21	34634952	+	4636	47	1.01381	appendage
chr21	34922674	+	7963	78	0.97953	appendage
chr21	34922715	+	6846	52	0.759568	appendage
chr21	34922740	+	7169	79	1.10197	appendage
chr21	34922768	+	7061	115	1.62866	appendage
chr21	34922788	+	8744	200	2.28728	appendage
chr21	34922801	+	7007	267	3.81048	appendage
chr21	34922806	+	8701	57	0.655097	appendage
chr21	34922821	+	8685	85	0.978699	appendage
chr21	34922854	+	9012	121	1.34265	appendage
chr21	34923153	+	7158	133	1.85806	appendage
chr21	34923159	+	7269	124	1.70587	appendage
chr21	34923167	+	7033	62	0.881558	appendage
chr21	34923225	+	6992	106	1.51602	appendage
chr21	34923256	+	6256	423	6.76151	appendage
chr21	34923280	+	5573	81	1.45344	appendage
chr21	34923319	+	7709	1049	13.6075	appendage
chr21	34924105	+	11778	667	5.6631	appendage
chr21	34924112	+	10842	240	2.21361	appendage
chr21	45561057	+	282	0	0	appendage
chr21	45750584	-	1822	41	2.25027	appendage
chr22	19429190	-	12520	70	0.559105	appendage
chr22	19429196	-	12219	117	0.957525	appendage
chr3	12580707	+	2843	26	0.914527	appendage
chr3	12580713	+	2962	138	4.65901	appendage
chr3	12580733	+	3258	286	8.77839	appendage
chr3	12580743	+	3001	296	9.86338	appendage
chr3	12580750	+	3101	201	6.48178	appendage
chr3	12580762	+	2690	257	9.5539	appendage
chr3	12580772	+	2938	77	2.62083	appendage
chr3	12580778	+	2936	24	0.817439	appendage
chr3	12580813	+	2760	434	15.7246	appendage
chr3	12580816	+	2725	699	25.6514	appendage
chr3	12580842	+	2581	49	1.89849	appendage
chr3	12580855	+	2897	15	0.517777	appendage
chr3	12580868	+	3227	70	2.1692	appendage
chr3	179093014	+	8528	29	0.340056	appendage
chr3	179093021	+	9806	17	0.173363	appendage
chr3	179093028	+	9275	16	0.172507	appendage
chr3	40579794	+	1936	21	1.08471	appendage
chr3	49398366	-	2251	65	2.88761	appendage
chr3	49398382	-	2406	1052	43.724	appendage
chr3	49398384	-	2312	959	41.4792	appendage
chr3	49398394	-	2314	766	33.1029	appendage
chr3	49398406	-	2366	78	3.2967	appendage
chr3	49398423	-	2605	978	37.5432	appendage
chr3	49398430	-	2731	786	28.7807	appendage
chr3	49398443	-	2459	155	6.30338	appendage
chr3	49398449	-	2743	34	1.23952	appendage
chr3	49398460	-	2799	138	4.93033	appendage
chr3	49398463	-	2789	239	8.56938	appendage
chr3	49398481	-	2811	92	3.27286	appendage
chr3	52574469	+	34575	40	0.115691	appendage
chr3	52783826	-	525	8	1.52381	appendage
chr3	53820892	+	78	0	0	appendage
chr3	58141801	+	8822	979	11.0973	appendage
chr3	62423807	-	6756	58	0.858496	appendage
chr3	9876560	+	22329	340	1.52268	appendage
chr4	17805279	-	4672	203	4.34503	appendage
chr4	186336381	-	9196	34	0.369726	appendage
chr4	2940026	-	7372	925	12.5475	appendage
chr4	2940031	-	7580	146	1.92612	appendage
chr4	57976234	-	244717	93163	38.0697	appendage
chr4	57976286	-	135669	8045	5.92987	appendage
chr4	77979680	-	58872	5606	9.52235	appendage
chr4	95199641	+	2795	1	0.0357782	appendage
chr5	156736808	+	2013	52	2.58321	appendage
chr5	175959446	-	3061	92	3.00555	appendage
chr6	102337689	+	832	9	1.08173	appendage
chr6	102337702	+	768	23	2.99479	appendage
chr6	102372589	+	1071	63	5.88235	appendage
chr6	114180968	+	1513	46	3.04032	appendage
chr6	33756242	-	2341	34	1.45237	appendage
chr6	44120349	+	11445	166	1.45042	appendage
chr7	99661979	+	3639	2	0.0549602	appendage
chr7	99661980	+	3686	0	0	appendage
chr7	2577832	-	11761	103	0.875776	appendage
chr7	56065118	+	48411	70	0.144595	appendage
chr7	97498405	-	5745	24	0.417755	appendage
chr7	99091155	-	5305	197	3.71348	appendage
chr8	103841636	-	22249	1756	7.89249	appendage
chr8	103841637	-	22478	363	1.61491	appendage
chr8	67590097	+	1463	11	0.75188	appendage
chr8	67590098	+	1406	3	0.213371	appendage
chr8	67590131	+	1137	67	5.8927	appendage
chr8	67590160	+	914	31	3.39168	appendage
chr8	67590166	+	846	34	4.01891	appendage
chr8	67590188	+	805	68	8.4472	appendage
chr9	132571666	+	3366	13	0.386215	appendage
chr9	132571767	+	3426	10	0.291886	appendage
chr9	132571781	+	3552	39	1.09797	appendage
chr9	97847739	+	351	8	2.2792	appendage
chrX	122598962	+	32	5	15.625	appendage
chrX	153579737	-	43730	2141	4.89595	appendage
chrX	153579950	-	137107	25744	18.7766	appendage
chrX	153579957	-	139657	1320	0.945173	appendage
chrX	153740641	-	2098	39	1.85891	appendage
chrX	153740706	-	2832	153	5.40254	appendage
chrX	153740717	-	3090	61	1.97411	appendage
chrX	153740725	-	3045	89	2.92282	appendage
chrX	54955567	+	1047	26	2.48329	appendage
chrX	54955645	+	942	8	0.849257	appendage
chrX	54957013	+	1847	27	1.46183	appendage
chr1	110256296	+	1443	37	2.5641	leftVentricle
chr1	110256304	+	1367	74	5.41331	leftVentricle
chr1	12091858	+	12752	61	0.478356	leftVentricle
chr1	150551817	-	17742	223	1.2569	leftVentricle
chr1	150551934	-	20902	210	1.00469	leftVentricle
chr1	151096677	+	771	34	4.40986	leftVentricle
chr1	151096681	+	1032	6	0.581395	leftVentricle
chr1	151096693	+	1136	49	4.31338	leftVentricle
chr1	151096702	+	1179	3	0.254453	leftVentricle
chr1	151096717	+	1359	14	1.03017	leftVentricle
chr1	151096718	+	1342	18	1.34128	leftVentricle
chr1	151096737	+	1612	68	4.21836	leftVentricle
chr1	151096738	+	1595	159	9.96865	leftVentricle
chr1	151096742	+	1764	19	1.0771	leftVentricle
chr1	151096755	+	1690	387	22.8994	leftVentricle
chr1	151096763	+	1750	68	3.88571	leftVentricle
chr1	151096767	+	1631	229	14.0405	leftVentricle
chr1	151096777	+	1580	38	2.40506	leftVentricle
chr1	151096791	+	1303	33	2.53262	leftVentricle
chr1	155154363	+	14	0	0	leftVentricle
chr1	155279696	+	1525	35	2.29508	leftVentricle
chr1	156703904	+	2112	87	4.11932	leftVentricle
chr1	16260849	+	5020	31	0.61753	leftVentricle
chr1	160302244	-	10720	2211	20.625	leftVentricle
chr1	160319987	+	12615	189	1.49822	leftVentricle
chr1	205628760	-	636	2	0.314465	leftVentricle
chr1	2160444	+	791	8	1.01138	leftVentricle
chr1	225974568	+	4967	51	1.02678	leftVentricle
chr1	225974581	+	5239	904	17.2552	leftVentricle
chr1	225974600	+	5232	127	2.42737	leftVentricle
chr1	225974614	+	5738	2438	42.4887	leftVentricle
chr1	225974645	+	6795	720	10.596	leftVentricle
chr1	225974662	+	7116	205	2.88083	leftVentricle
chr1	33736182	+	746	3	0.402145	leftVentricle
chr1	36564730	-	69	2	2.89855	leftVentricle
chr1	44437514	+	5560	21	0.377698	leftVentricle
chr1	44437551	+	6010	17	0.282862	leftVentricle
chr10	126450936	-	2273	5	0.219974	leftVentricle
chr10	126450949	-	2264	9	0.397527	leftVentricle
chr10	126450971	-	1955	3	0.153453	leftVentricle
chr10	126450988	-	2013	10	0.496771	leftVentricle
chr10	126450991	-	2145	26	1.21212	leftVentricle
chr10	126451024	-	1747	8	0.457928	leftVentricle
chr10	126451032	-	1828	111	6.07221	leftVentricle
chr10	126451093	-	2067	44	2.12869	leftVentricle
chr10	126451098	-	1880	188	10	leftVentricle
chr10	126451119	-	1683	14	0.831848	leftVentricle
chr10	135110869	-	321	3	0.934579	leftVentricle
chr10	135110893	-	215	44	20.4651	leftVentricle
chr10	135110900	-	221	14	6.33484	leftVentricle
chr10	92662014	+	1717	7	0.407688	leftVentricle
chr10	92662055	+	1928	4	0.207469	leftVentricle
chr10	99424675	+	5682	23	0.404787	leftVentricle
chr11	61724916	+	332	12	3.61446	leftVentricle
chr11	65064672	+	4156	33	0.794033	leftVentricle
chr11	65349158	+	16638	172	1.03378	leftVentricle
chr12	123466262	+	71115	850	1.19525	leftVentricle
chr12	133682595	+	1755	0	0	leftVentricle
chr12	133682596	+	1828	2	0.109409	leftVentricle
chr12	133682625	+	2083	1	0.0480077	leftVentricle
chr12	57864624	+	20	9	45	leftVentricle
chr12	58019217	+	10637	295	2.77334	leftVentricle
chr12	7288484	+	1689	11	0.651273	leftVentricle
chr13	110838778	-	21005	286	1.36158	leftVentricle
chr13	46090371	+	3345	751	22.4514	leftVentricle
chr13	52604217	+	1557	0	0	leftVentricle
chr14	20920211	-	7758	31	0.399588	leftVentricle
chr14	26917530	-	10	0	0	leftVentricle
chr14	61545606	+	1542	25	1.62127	leftVentricle
chr14	61545615	+	1235	19	1.53846	leftVentricle
chr14	61545632	+	1378	16	1.1611	leftVentricle
chr14	61550407	+	219	0	0	leftVentricle
chr15	65249450	+	1255	28	2.23108	leftVentricle
chr15	65249453	+	1364	20	1.46628	leftVentricle
chr15	65249466	+	1362	60	4.40529	leftVentricle
chr15	65249514	+	1212	13	1.07261	leftVentricle
chr15	65249526	+	1198	5	0.417362	leftVentricle
chr15	65425319	-	1940	39	2.01031	leftVentricle
chr15	65425334	-	1748	45	2.57437	leftVentricle
chr15	65425451	-	362	0	0	leftVentricle
chr15	65425950	-	339	1	0.294985	leftVentricle
chr15	65425992	-	481	2	0.4158	leftVentricle
chr15	65426067	-	530	8	1.50943	leftVentricle
chr15	75646086	+	3604	2708	75.1387	leftVentricle
chr15	75646087	+	3522	1486	42.1919	leftVentricle
chr16	31104109	-	436	6	1.37615	leftVentricle
chr16	476345	+	1084	6	0.553506	leftVentricle
chr16	57507465	-	293	3	1.02389	leftVentricle
chr17	15406471	-	652	6	0.920245	leftVentricle
chr17	15406498	-	633	11	1.73776	leftVentricle
chr17	15406499	-	644	1	0.15528	leftVentricle
chr17	15406513	-	501	3	0.598802	leftVentricle
chr17	15406524	-	399	2	0.501253	leftVentricle
chr17	15406531	-	452	5	1.10619	leftVentricle
chr17	34853567	+	322	0	0	leftVentricle
chr17	34866719	-	1834	9	0.490731	leftVentricle
chr17	36666256	+	8461	201	2.37561	leftVentricle
chr17	37826529	+	5634	112	1.98793	leftVentricle
chr17	40273128	-	1454	9	0.618982	leftVentricle
chr17	40695730	+	8469	12	0.141693	leftVentricle
chr17	40695955	+	8776	81	0.922972	leftVentricle
chr17	42475813	-	6352	32	0.503778	leftVentricle
chr17	43045220	-	22	0	0	leftVentricle
chr17	45043904	+	354	3	0.847458	leftVentricle
chr17	45043950	+	553	8	1.44665	leftVentricle
chr17	45043967	+	490	6	1.22449	leftVentricle
chr17	62914918	-	23	1	4.34783	leftVentricle
chr17	73886875	-	3877	111	2.86304	leftVentricle
chr17	76100783	+	1735	10	0.576369	leftVentricle
chr17	79784270	-	617	3	0.486224	leftVentricle
chr17	80441127	+	303	38	12.5413	leftVentricle
chr17	80441134	+	308	39	12.6623	leftVentricle
chr18	32825525	+	1608	29	1.80348	leftVentricle
chr18	32825654	+	986	28	2.83976	leftVentricle
chr18	32825699	+	1068	10	0.93633	leftVentricle
chr18	32825854	+	1310	6	0.458015	leftVentricle
chr18	32825881	+	1374	12	0.873362	leftVentricle
chr18	32825943	+	1249	5	0.40032	leftVentricle
chr18	32826111	+	1633	14	0.857318	leftVentricle
chr18	32826168	+	1220	7	0.57377	leftVentricle
chr18	32833459	-	4277	19	0.444237	leftVentricle
chr18	32833465	-	4473	0	0	leftVentricle
chr18	32833494	-	4349	2	0.0459876	leftVentricle
chr18	32833495	-	4201	0	0	leftVentricle
chr18	32833570	-	4609	0	0	leftVentricle
chr18	32833578	-	4440	0	0	leftVentricle
chr18	32833579	-	4211	0	0	leftVentricle
chr18	32833747	-	4877	1	0.0205044	leftVentricle
chr19	14593605	-	11122	48	0.431577	leftVentricle
chr19	14593693	-	9651	330	3.41933	leftVentricle
chr19	1615370	-	3881	60	1.54599	leftVentricle
chr19	18260509	+	845	8	0.946746	leftVentricle
chr19	18284747	+	8700	216	2.48276	leftVentricle
chr19	18288551	+	19115	132	0.690557	leftVentricle
chr19	36211399	+	1176	8	0.680272	leftVentricle
chr19	36237649	+	29768	171	0.574442	leftVentricle
chr19	42729230	+	727	4	0.550206	leftVentricle
chr19	44732632	+	2217	0	0	leftVentricle
chr19	46841490	+	16382	1503	9.1747	leftVentricle
chr19	46841520	+	17706	128	0.722919	leftVentricle
chr19	46841523	+	17823	159	0.892106	leftVentricle
chr19	46841533	+	16503	226	1.36945	leftVentricle
chr19	46841538	+	17180	1656	9.63912	leftVentricle
chr19	46841545	+	16389	741	4.52133	leftVentricle
chr19	58268385	+	2872	238	8.28691	leftVentricle
chr19	58268387	+	2888	197	6.82133	leftVentricle
chr19	58268389	+	2812	47	1.67141	leftVentricle
chr19	58384194	-	1911	1	0.0523286	leftVentricle
chr19	58384334	-	2407	0	0	leftVentricle
chr19	58384360	-	2209	0	0	leftVentricle
chr19	58384361	-	2150	0	0	leftVentricle
chr19	58384418	-	2072	1	0.0482625	leftVentricle
chr19	58384444	-	1918	1	0.0521376	leftVentricle
chr19	58384445	-	1897	0	0	leftVentricle
chr19	58384528	-	2000	0	0	leftVentricle
chr19	58384529	-	1875	0	0	leftVentricle
chr19	58384647	-	2019	0	0	leftVentricle
chr19	58384671	-	2067	3	0.145138	leftVentricle
chr19	58384712	-	1868	1	0.0535332	leftVentricle
chr19	7585273	+	46387	778	1.67719	leftVentricle
chr19	7585293	+	43209	126	0.291606	leftVentricle
chr2	201749994	-	1014	222	21.8935	leftVentricle
chr2	201750007	-	933	7	0.750268	leftVentricle
chr2	201750058	-	747	166	22.2222	leftVentricle
chr2	20450819	-	5804	389	6.70227	leftVentricle
chr2	21233202	-	176	0	0	leftVentricle
chr2	27676873	-	4023	9	0.223714	leftVentricle
chr2	36744546	+	10918	69	0.631984	leftVentricle
chr2	54278138	+	1922	34	1.76899	leftVentricle
chr2	54278149	+	1779	6	0.337268	leftVentricle
chr2	73959714	-	4919	87	1.76865	leftVentricle
chr2	73959750	-	4632	173	3.73489	leftVentricle
chr2	73959753	-	4632	158	3.41105	leftVentricle
chr2	73959779	-	4113	37	0.899587	leftVentricle
chr2	73959797	-	4176	78	1.86782	leftVentricle
chr20	36147533	-	21606	493	2.28177	leftVentricle
chr20	36147563	-	19123	1082	5.65811	leftVentricle
chr20	36147572	-	18000	2043	11.35	leftVentricle
chr20	36148080	-	316	119	37.6582	leftVentricle
chr20	44515473	-	432	2	0.462963	leftVentricle
chr21	28216994	-	10766	67	0.62233	leftVentricle
chr21	34634871	+	4112	74	1.79961	leftVentricle
chr21	34634952	+	3812	39	1.02308	leftVentricle
chr21	34922674	+	8289	38	0.458439	leftVentricle
chr21	34922715	+	7164	13	0.181463	leftVentricle
chr21	34922740	+	7714	30	0.388903	leftVentricle
chr21	34922768	+	7362	60	0.814996	leftVentricle
chr21	34922788	+	9235	81	0.877098	leftVentricle
chr21	34922801	+	7141	121	1.69444	leftVentricle
chr21	34922806	+	8966	30	0.334597	leftVentricle
chr21	34922821	+	8906	31	0.34808	leftVentricle
chr21	34922854	+	9450	43	0.455026	leftVentricle
chr21	34923153	+	7443	69	0.927046	leftVentricle
chr21	34923159	+	7478	80	1.0698	leftVentricle
chr21	34923167	+	7241	61	0.842425	leftVentricle
chr21	34923225	+	7184	51	0.709911	leftVentricle
chr21	34923256	+	6657	205	3.07947	leftVentricle
chr21	34923280	+	5806	53	0.912849	leftVentricle
chr21	34923319	+	8010	543	6.77903	leftVentricle
chr21	34924105	+	12542	271	2.16074	leftVentricle
chr21	34924112	+	11499	98	0.852248	leftVentricle
chr21	45561057	+	780	4	0.512821	leftVentricle
chr21	45750584	-	1372	14	1.02041	leftVentricle
chr21	46595620	+	12	1	8.33333	leftVentricle
chr22	19429190	-	16735	73	0.436212	leftVentricle
chr22	19429196	-	16316	106	0.649669	leftVentricle
chr3	12580707	+	4083	19	0.465344	leftVentricle
chr3	12580713	+	4222	106	2.51066	leftVentricle
chr3	12580733	+	4548	330	7.25594	leftVentricle
chr3	12580743	+	4452	377	8.4681	leftVentricle
chr3	12580750	+	4611	222	4.81457	leftVentricle
chr3	12580762	+	4050	366	9.03704	leftVentricle
chr3	12580772	+	4371	65	1.48707	leftVentricle
chr3	12580778	+	4392	12	0.273224	leftVentricle
chr3	12580813	+	4179	685	16.3915	leftVentricle
chr3	12580816	+	4118	1024	24.8664	leftVentricle
chr3	12580842	+	4049	47	1.16078	leftVentricle
chr3	12580855	+	4394	15	0.341375	leftVentricle
chr3	12580868	+	5052	77	1.52415	leftVentricle
chr3	179093014	+	9193	9	0.0979006	leftVentricle
chr3	179093021	+	10682	7	0.0655308	leftVentricle
chr3	179093028	+	10150	7	0.0689655	leftVentricle
chr3	40579794	+	1573	11	0.699301	leftVentricle
chr3	49398366	-	1208	22	1.82119	leftVentricle
chr3	49398382	-	1449	495	34.1615	leftVentricle
chr3	49398384	-	1406	381	27.0982	leftVentricle
chr3	49398394	-	1391	316	22.7175	leftVentricle
chr3	49398406	-	1447	34	2.34969	leftVentricle
chr3	49398423	-	1600	422	26.375	leftVentricle
chr3	49398430	-	1631	290	17.7805	leftVentricle
chr3	49398443	-	1552	61	3.93041	leftVentricle
chr3	49398449	-	1722	13	0.754936	leftVentricle
chr3	49398460	-	1729	48	2.77617	leftVentricle
chr3	49398463	-	1689	79	4.67732	leftVentricle
chr3	49398481	-	1592	34	2.13568	leftVentricle
chr3	52574469	+	41268	39	0.0945042	leftVentricle
chr3	52783826	-	911	7	0.768386	leftVentricle
chr3	58141801	+	9497	1385	14.5836	leftVentricle
chr3	62423807	-	1924	25	1.29938	leftVentricle
chr3	9876560	+	15223	188	1.23497	leftVentricle
chr4	17805279	-	3924	83	2.11519	leftVentricle
chr4	186336381	-	9496	24	0.252738	leftVentricle
chr4	2940026	-	8376	654	7.80802	leftVentricle
chr4	2940031	-	8593	94	1.09391	leftVentricle
chr4	57976234	-	146823	40086	27.3023	leftVentricle
chr4	57976286	-	73530	4256	5.78811	leftVentricle
chr4	77979680	-	59163	1657	2.80074	leftVentricle
chr4	95199641	+	1993	0	0	leftVentricle
chr5	156736808	+	2711	45	1.6599	leftVentricle
chr5	175959446	-	3091	53	1.71466	leftVentricle
chr6	102337689	+	191	1	0.52356	leftVentricle
chr6	102337702	+	191	0	0	leftVentricle
chr6	102372589	+	142	1	0.704225	leftVentricle
chr6	114180968	+	847	16	1.88902	leftVentricle
chr6	33756242	-	2045	26	1.27139	leftVentricle
chr6	44120349	+	14091	165	1.17096	leftVentricle
chr7	99661979	+	3719	1	0.0268889	leftVentricle
chr7	99661980	+	3738	0	0	leftVentricle
chr7	2577832	-	11211	46	0.410311	leftVentricle
chr7	56065118	+	75027	105	0.13995	leftVentricle
chr7	97498405	-	4565	36	0.788609	leftVentricle
chr7	99091155	-	5852	116	1.98223	leftVentricle
chr8	103841636	-	16435	564	3.4317	leftVentricle
chr8	103841637	-	16561	96	0.579675	leftVentricle
chr8	67590097	+	996	6	0.60241	leftVentricle
chr8	67590098	+	1012	2	0.197628	leftVentricle
chr8	67590131	+	912	40	4.38596	leftVentricle
chr8	67590160	+	769	27	3.51105	leftVentricle
chr8	67590166	+	644	14	2.17391	leftVentricle
chr8	67590188	+	725	24	3.31034	leftVentricle
chr9	132571666	+	3509	10	0.284981	leftVentricle
chr9	132571767	+	3773	6	0.159025	leftVentricle
chr9	132571781	+	3810	23	0.603675	leftVentricle
chr9	97847739	+	187	0	0	leftVentricle
chrX	120182480	+	204	22	10.7843	leftVentricle
chrX	122598962	+	41	1	2.43902	leftVentricle
chrX	153579737	-	26153	1759	6.72581	leftVentricle
chrX	153579950	-	109803	22482	20.4749	leftVentricle
chrX	153579957	-	111743	788	0.70519	leftVentricle
chrX	153740641	-	1264	23	1.81962	leftVentricle
chrX	153740706	-	1686	97	5.75326	leftVentricle
chrX	153740717	-	1877	41	2.18434	leftVentricle
chrX	153740725	-	1904	52	2.73109	leftVentricle
chrX	54955567	+	112	1	0.892857	leftVentricle
chrX	54955645	+	96	2	2.08333	leftVentricle
chrX	54957013	+	305	6	1.96721	leftVentricle
chr1	110256296	+	7474	168	2.24779	coronary
chr1	110256304	+	7304	337	4.61391	coronary
chr1	12091858	+	10948	137	1.25137	coronary
chr1	150551817	-	28821	425	1.47462	coronary
chr1	150551934	-	29056	326	1.12197	coronary
chr1	151096677	+	1847	256	13.8603	coronary
chr1	151096681	+	2146	99	4.61323	coronary
chr1	151096693	+	2261	139	6.14772	coronary
chr1	151096702	+	2248	39	1.73488	coronary
chr1	151096717	+	2428	65	2.6771	coronary
chr1	151096718	+	2279	77	3.37867	coronary
chr1	151096737	+	2496	242	9.69551	coronary
chr1	151096738	+	2531	381	15.0533	coronary
chr1	151096742	+	2671	169	6.32722	coronary
chr1	151096755	+	2528	1094	43.2753	coronary
chr1	151096763	+	2667	339	12.7109	coronary
chr1	151096767	+	2557	757	29.605	coronary
chr1	151096777	+	2474	99	4.00162	coronary
chr1	151096791	+	2264	48	2.12014	coronary
chr1	155154363	+	705	23	3.26241	coronary
chr1	155279696	+	887	15	1.69109	coronary
chr1	156703904	+	3145	160	5.08744	coronary
chr1	16260849	+	8329	76	0.912474	coronary
chr1	160302244	-	9698	5363	55.3001	coronary
chr1	160319987	+	9794	391	3.99224	coronary
chr1	205628760	-	1545	41	2.65372	coronary
chr1	2160444	+	3599	89	2.47291	coronary
chr1	225974568	+	7013	111	1.58277	coronary
chr1	225974581	+	7090	1252	17.6587	coronary
chr1	225974600	+	7100	441	6.21127	coronary
chr1	225974614	+	7654	5535	72.3151	coronary
chr1	225974645	+	8878	992	11.1737	coronary
chr1	225974662	+	9322	2014	21.6048	coronary
chr1	33736182	+	1378	192	13.9332	coronary
chr1	36564730	-	5876	132	2.24643	coronary
chr1	44437514	+	3931	163	4.14653	coronary
chr1	44437551	+	4110	135	3.28467	coronary
chr10	126450936	-	2359	54	2.28911	coronary
chr10	126450949	-	2356	63	2.67402	coronary
chr10	126450971	-	2170	41	1.8894	coronary
chr10	126450988	-	2238	94	4.20018	coronary
chr10	126450991	-	2281	173	7.58439	coronary
chr10	126451024	-	1876	16	0.852878	coronary
chr10	126451032	-	1968	143	7.26626	coronary
chr10	126451093	-	2312	57	2.4654	coronary
chr10	126451098	-	2196	186	8.46995	coronary
chr10	126451119	-	2103	89	4.23205	coronary
chr10	135110869	-	861	72	8.36237	coronary
chr10	135110893	-	626	182	29.0735	coronary
chr10	135110900	-	709	62	8.74471	coronary
chr10	92662014	+	1483	23	1.55091	coronary
chr10	92662055	+	1708	31	1.81499	coronary
chr10	99424675	+	3809	58	1.52271	coronary
chr11	61724916	+	1514	139	9.18098	coronary
chr11	65064672	+	2719	39	1.43435	coronary
chr11	65349158	+	27349	595	2.17558	coronary
chr12	123466262	+	65988	2050	3.10663	coronary
chr12	133682595	+	3007	0	0	coronary
chr12	133682596	+	3057	0	0	coronary
chr12	133682625	+	3190	0	0	coronary
chr12	57864624	+	765	369	48.2353	coronary
chr12	58019217	+	17870	2406	13.4639	coronary
chr12	7288484	+	4677	58	1.24011	coronary
chr13	110838778	-	56347	1069	1.89717	coronary
chr13	46090371	+	3628	2210	60.9151	coronary
chr13	52604217	+	1709	1	0.0585138	coronary
chr14	20920211	-	6778	73	1.07701	coronary
chr14	26917530	-	150	30	20	coronary
chr14	61545606	+	3285	165	5.02283	coronary
chr14	61545615	+	2920	159	5.44521	coronary
chr14	61545632	+	3005	128	4.25957	coronary
chr14	61550407	+	849	6	0.706714	coronary
chr15	65249450	+	4989	254	5.0912	coronary
chr15	65249453	+	5160	180	3.48837	coronary
chr15	65249466	+	5251	418	7.96039	coronary
chr15	65249514	+	5393	50	0.927128	coronary
chr15	65249526	+	5188	51	0.983038	coronary
chr15	65425319	-	2779	170	6.11731	coronary
chr15	65425334	-	2806	266	9.47969	coronary
chr15	65425451	-	921	26	2.82302	coronary
chr15	65425950	-	739	13	1.75913	coronary
chr15	65425992	-	693	72	10.3896	coronary
chr15	65426067	-	963	68	7.06127	coronary
chr15	75646086	+	4803	3810	79.3254	coronary
chr15	75646087	+	4806	2731	56.8248	coronary
chr16	31104109	-	3407	52	1.52627	coronary
chr16	476345	+	2739	43	1.56992	coronary
chr16	57507465	-	2796	492	17.5966	coronary
chr17	15406471	-	2252	70	3.10835	coronary
chr17	15406498	-	2037	151	7.41286	coronary
chr17	15406499	-	2025	51	2.51852	coronary
chr17	15406513	-	1710	24	1.40351	coronary
chr17	15406524	-	1547	28	1.80995	coronary
chr17	15406531	-	1706	33	1.93435	coronary
chr17	34853567	+	1598	0	0	coronary
chr17	34866719	-	2241	28	1.24944	coronary
chr17	36666256	+	7679	281	3.65933	coronary
chr17	37826529	+	3053	1100	36.0301	coronary
chr17	40273128	-	3230	44	1.36223	coronary
chr17	40695730	+	16631	225	1.3529	coronary
chr17	40695955	+	17294	273	1.57858	coronary
chr17	42475813	-	5408	108	1.99704	coronary
chr17	45043904	+	489	9	1.84049	coronary
chr17	45043950	+	712	14	1.96629	coronary
chr17	45043967	+	780	27	3.46154	coronary
chr17	62914918	-	592	36	6.08108	coronary
chr17	73886875	-	4705	204	4.33581	coronary
chr17	76100783	+	3215	111	3.45257	coronary
chr17	79784270	-	1275	164	12.8627	coronary
chr17	80441127	+	720	187	25.9722	coronary
chr17	80441134	+	790	144	18.2278	coronary
chr18	32825525	+	2736	35	1.27924	coronary
chr18	32825654	+	2164	83	3.83549	coronary
chr18	32825699	+	2250	83	3.68889	coronary
chr18	32825854	+	2335	38	1.62741	coronary
chr18	32825881	+	2493	51	2.04573	coronary
chr18	32825943	+	2576	16	0.621118	coronary
chr18	32826111	+	2903	53	1.8257	coronary
chr18	32826168	+	2339	31	1.32535	coronary
chr18	32833459	-	3091	10	0.32352	coronary
chr18	32833465	-	3241	0	0	coronary
chr18	32833494	-	3223	0	0	coronary
chr18	32833495	-	3130	0	0	coronary
chr18	32833570	-	3508	0	0	coronary
chr18	32833578	-	3392	0	0	coronary
chr18	32833579	-	3239	0	0	coronary
chr18	32833747	-	3529	0	0	coronary
chr19	14593605	-	9329	1033	11.073	coronary
chr19	14593693	-	8426	1016	12.0579	coronary
chr19	1615370	-	4578	89	1.94408	coronary
chr19	18260509	+	5766	136	2.35865	coronary
chr19	18284747	+	25285	549	2.17125	coronary
chr19	18288551	+	54453	315	0.578481	coronary
chr19	36211399	+	1499	48	3.20213	coronary
chr19	36237649	+	23191	305	1.31517	coronary
chr19	42729230	+	1070	33	3.08411	coronary
chr19	44732632	+	1950	0	0	coronary
chr19	46841490	+	13568	4133	30.4614	coronary
chr19	46841520	+	13977	1128	8.0704	coronary
chr19	46841523	+	14134	1141	8.07273	coronary
chr19	46841533	+	13161	280	2.1275	coronary
chr19	46841538	+	13513	3135	23.1999	coronary
chr19	46841545	+	12766	7302	57.1988	coronary
chr19	58268385	+	1882	368	19.5537	coronary
chr19	58268387	+	1913	323	16.8845	coronary
chr19	58268389	+	1884	114	6.05096	coronary
chr19	58384194	-	1334	0	0	coronary
chr19	58384334	-	1765	0	0	coronary
chr19	58384360	-	1486	0	0	coronary
chr19	58384361	-	1480	1	0.0675676	coronary
chr19	58384418	-	1438	0	0	coronary
chr19	58384444	-	1275	0	0	coronary
chr19	58384445	-	1272	0	0	coronary
chr19	58384528	-	1403	0	0	coronary
chr19	58384529	-	1340	1	0.0746269	coronary
chr19	58384647	-	1387	0	0	coronary
chr19	58384671	-	1332	1	0.0750751	coronary
chr19	58384712	-	1188	0	0	coronary
chr19	7585273	+	31168	6751	21.66	coronary
chr19	7585293	+	29048	1844	6.34811	coronary
chr2	201749994	-	1873	929	49.5996	coronary
chr2	201750007	-	1863	213	11.4332	coronary
chr2	201750058	-	1702	605	35.5464	coronary
chr2	20450819	-	6841	945	13.8138	coronary
chr2	27676873	-	3351	97	2.89466	coronary
chr2	36744546	+	30986	234	0.75518	coronary
chr2	54278138	+	1813	115	6.34308	coronary
chr2	54278149	+	1668	79	4.73621	coronary
chr2	73959714	-	3479	137	3.93791	coronary
chr2	73959750	-	3265	157	4.80858	coronary
chr2	73959753	-	3207	146	4.55254	coronary
chr2	73959779	-	2859	52	1.81882	coronary
chr2	73959797	-	2902	157	5.41006	coronary
chr20	36147533	-	11560	379	3.27855	coronary
chr20	36147563	-	10289	784	7.61979	coronary
chr20	36147572	-	9804	1145	11.6789	coronary
chr20	36148080	-	29	6	20.6897	coronary
chr20	44515473	-	669	8	1.19581	coronary
chr20	52104918	+	219	64	29.2237	coronary
chr21	28216994	-	35939	554	1.5415	coronary
chr21	34634871	+	4881	96	1.96681	coronary
chr21	34634952	+	4428	125	2.82294	coronary
chr21	34922674	+	9450	91	0.962963	coronary
chr21	34922715	+	8195	74	0.90299	coronary
chr21	34922740	+	8506	165	1.93981	coronary
chr21	34922768	+	8340	327	3.92086	coronary
chr21	34922788	+	10175	191	1.87715	coronary
chr21	34922801	+	8196	1157	14.1166	coronary
chr21	34922806	+	10175	274	2.69287	coronary
chr21	34922821	+	10302	153	1.48515	coronary
chr21	34922854	+	10755	111	1.03208	coronary
chr21	34923153	+	7678	178	2.31831	coronary
chr21	34923159	+	7791	160	2.05365	coronary
chr21	34923167	+	7669	115	1.49954	coronary
chr21	34923225	+	7877	281	3.56735	coronary
chr21	34923256	+	7016	493	7.0268	coronary
chr21	34923280	+	6329	244	3.85527	coronary
chr21	34923319	+	8661	2061	23.7963	coronary
chr21	34924105	+	11850	604	5.09705	coronary
chr21	34924112	+	10907	262	2.40213	coronary
chr21	45561057	+	65	0	0	coronary
chr21	45750584	-	2134	66	3.09278	coronary
chr21	46595620	+	2523	215	8.5216	coronary
chr22	19429190	-	9256	211	2.2796	coronary
chr22	19429196	-	9127	164	1.79687	coronary
chr3	12580707	+	1605	36	2.24299	coronary
chr3	12580713	+	1632	151	9.25245	coronary
chr3	12580733	+	1772	164	9.25508	coronary
chr3	12580743	+	1668	91	5.45564	coronary
chr3	12580750	+	1771	178	10.0508	coronary
chr3	12580762	+	1437	145	10.0905	coronary
chr3	12580772	+	1512	78	5.15873	coronary
chr3	12580778	+	1466	46	3.13779	coronary
chr3	12580813	+	1343	140	10.4244	coronary
chr3	12580816	+	1288	199	15.4503	coronary
chr3	12580842	+	1223	59	4.8242	coronary
chr3	12580855	+	1441	23	1.59611	coronary
chr3	12580868	+	1655	48	2.9003	coronary
chr3	179093014	+	4910	247	5.03055	coronary
chr3	179093021	+	5605	151	2.69402	coronary
chr3	179093028	+	5329	127	2.38319	coronary
chr3	40579794	+	3232	37	1.1448	coronary
chr3	49398366	-	3247	174	5.35879	coronary
chr3	49398382	-	3398	980	28.8405	coronary
chr3	49398384	-	3368	850	25.2375	coronary
chr3	49398394	-	3385	1055	31.1669	coronary
chr3	49398406	-	3469	168	4.84289	coronary
chr3	49398423	-	3538	975	27.5579	coronary
chr3	49398430	-	3598	1141	31.7121	coronary
chr3	49398443	-	3451	467	13.5323	coronary
chr3	49398449	-	3673	213	5.79907	coronary
chr3	49398460	-	3674	154	4.19162	coronary
chr3	49398463	-	3632	142	3.90969	coronary
chr3	49398481	-	3631	225	6.19664	coronary
chr3	52574469	+	12092	207	1.71188	coronary
chr3	52783826	-	1122	31	2.76292	coronary
chr3	58141801	+	15956	6060	37.9794	coronary
chr3	9876560	+	21601	291	1.34716	coronary
chr4	158257875	+	50	50	100	coronary
chr4	158257879	+	65	16	24.6154	coronary
chr4	158281294	+	75	70	93.3333	coronary
chr4	17805279	-	4156	121	2.91145	coronary
chr4	186336381	-	7973	28	0.351185	coronary
chr4	2940026	-	6251	1046	16.7333	coronary
chr4	2940031	-	6349	178	2.80359	coronary
chr4	57976234	-	435555	380652	87.3947	coronary
chr4	57976286	-	251689	127023	50.4682	coronary
chr4	77979680	-	67426	9316	13.8166	coronary
chr4	95199641	+	2856	1	0.035014	coronary
chr5	156736808	+	3554	2481	69.8087	coronary
chr5	175959446	-	2787	82	2.94223	coronary
chr6	114180968	+	1960	47	2.39796	coronary
chr6	150093334	+	38	1	2.63158	coronary
chr6	33756242	-	2493	239	9.58684	coronary
chr6	44120349	+	5962	1346	22.5763	coronary
chr7	99661979	+	3653	1	0.0273748	coronary
chr7	99661980	+	3665	0	0	coronary
chr7	2577832	-	11826	156	1.31913	coronary
chr7	56065118	+	10781	18	0.16696	coronary
chr7	97498405	-	4987	68	1.36355	coronary
chr7	99091155	-	4743	283	5.96669	coronary
chr8	103841636	-	18735	1604	8.56152	coronary
chr8	103841637	-	18898	280	1.48164	coronary
chr8	67590097	+	1940	48	2.47423	coronary
chr8	67590098	+	1885	25	1.32626	coronary
chr8	67590131	+	1734	98	5.65167	coronary
chr8	67590160	+	1579	115	7.28309	coronary
chr8	67590166	+	1479	37	2.50169	coronary
chr8	67590188	+	1630	226	13.865	coronary
chr9	132571666	+	4354	52	1.1943	coronary
chr9	132571767	+	4795	93	1.93952	coronary
chr9	132571781	+	4915	84	1.70905	coronary
chr9	97847739	+	2516	961	38.1955	coronary
chrX	120182480	+	10	0	0	coronary
chrX	153579737	-	145940	82126	56.2738	coronary
chrX	153579950	-	714066	586212	82.0949	coronary
chrX	153579957	-	759436	20814	2.74072	coronary
chrX	153740641	-	2487	36	1.44753	coronary
chrX	153740706	-	2898	118	4.07177	coronary
chrX	153740717	-	3110	146	4.69453	coronary
chrX	153740725	-	3148	77	2.446	coronary
chrX	54955567	+	1885	55	2.91777	coronary
chrX	54955645	+	1532	27	1.7624	coronary
chrX	54957013	+	2509	98	3.90594	coronary
chr1	110256296	+	10423	250	2.39854	Aorta
chr1	110256304	+	10266	584	5.68868	Aorta
chr1	12091858	+	16517	185	1.12006	Aorta
chr1	150551817	-	64194	979	1.52506	Aorta
chr1	150551934	-	63585	824	1.2959	Aorta
chr1	151096677	+	2205	402	18.2313	Aorta
chr1	151096681	+	2789	193	6.92004	Aorta
chr1	151096693	+	3038	211	6.94536	Aorta
chr1	151096702	+	3003	56	1.8648	Aorta
chr1	151096717	+	3228	114	3.5316	Aorta
chr1	151096718	+	3123	117	3.7464	Aorta
chr1	151096737	+	3401	415	12.2023	Aorta
chr1	151096738	+	3362	576	17.1327	Aorta
chr1	151096742	+	3581	287	8.01452	Aorta
chr1	151096755	+	3375	1705	50.5185	Aorta
chr1	151096763	+	3682	563	15.2906	Aorta
chr1	151096767	+	3472	1170	33.6982	Aorta
chr1	151096777	+	3357	163	4.85553	Aorta
chr1	151096791	+	2910	62	2.13058	Aorta
chr1	155154363	+	1426	51	3.57644	Aorta
chr1	155279696	+	1191	47	3.94626	Aorta
chr1	156703904	+	4986	190	3.81067	Aorta
chr1	16260849	+	16043	178	1.10952	Aorta
chr1	160302244	-	18822	11755	62.4535	Aorta
chr1	160319987	+	16171	826	5.10791	Aorta
chr1	205628760	-	4356	85	1.95133	Aorta
chr1	2160444	+	8634	274	3.1735	Aorta
chr1	225974568	+	11637	184	1.58116	Aorta
chr1	225974581	+	11913	2037	17.099	Aorta
chr1	225974600	+	11787	866	7.34708	Aorta
chr1	225974614	+	12815	10096	78.7827	Aorta
chr1	225974645	+	14796	1608	10.8678	Aorta
chr1	225974662	+	15283	4343	28.4172	Aorta
chr1	33736182	+	3953	678	17.1515	Aorta
chr1	36564730	-	17260	349	2.02202	Aorta
chr1	44437514	+	5513	247	4.48032	Aorta
chr1	44437551	+	5950	250	4.20168	Aorta
chr10	126450936	-	4038	115	2.84794	Aorta
chr10	126450949	-	4061	123	3.02881	Aorta
chr10	126450971	-	3784	88	2.32558	Aorta
chr10	126450988	-	3904	191	4.89242	Aorta
chr10	126450991	-	4041	385	9.52734	Aorta
chr10	126451024	-	3437	36	1.04743	Aorta
chr10	126451032	-	3480	178	5.11494	Aorta
chr10	126451093	-	3894	106	2.72214	Aorta
chr10	126451098	-	3838	276	7.19125	Aorta
chr10	126451119	-	3426	168	4.90368	Aorta
chr10	135110869	-	1106	149	13.472	Aorta
chr10	135110893	-	961	343	35.692	Aorta
chr10	135110900	-	1026	120	11.6959	Aorta
chr10	92662014	+	1994	33	1.65496	Aorta
chr10	92662055	+	2391	43	1.79841	Aorta
chr10	99424675	+	6855	115	1.67761	Aorta
chr11	61724916	+	641	31	4.83619	Aorta
chr11	65064672	+	3959	39	0.985097	Aorta
chr11	65349158	+	52649	1125	2.13679	Aorta
chr12	123466262	+	112912	3861	3.41948	Aorta
chr12	133682595	+	4256	0	0	Aorta
chr12	133682596	+	4325	1	0.0231214	Aorta
chr12	133682625	+	4420	0	0	Aorta
chr12	57864624	+	556	268	48.2014	Aorta
chr12	58019217	+	26262	3390	12.9084	Aorta
chr12	7288484	+	7874	72	0.914402	Aorta
chr13	110838778	-	72260	1972	2.72903	Aorta
chr13	46090371	+	6440	4424	68.6957	Aorta
chr13	52604217	+	3287	1	0.0304229	Aorta
chr14	20920211	-	11353	121	1.0658	Aorta
chr14	26917530	-	266	135	50.7519	Aorta
chr14	61545606	+	5321	369	6.93479	Aorta
chr14	61545615	+	4726	406	8.59077	Aorta
chr14	61545632	+	4797	312	6.50407	Aorta
chr14	61550407	+	1264	10	0.791139	Aorta
chr15	65249450	+	8553	597	6.98001	Aorta
chr15	65249453	+	8786	402	4.57546	Aorta
chr15	65249466	+	8905	837	9.39921	Aorta
chr15	65249514	+	9110	136	1.49286	Aorta
chr15	65249526	+	8851	118	1.33318	Aorta
chr15	65425319	-	4818	395	8.19842	Aorta
chr15	65425334	-	4809	696	14.4729	Aorta
chr15	65425451	-	1794	106	5.90858	Aorta
chr15	65425950	-	1554	45	2.89575	Aorta
chr15	65425992	-	1456	174	11.9505	Aorta
chr15	65426067	-	2109	198	9.38834	Aorta
chr15	75646086	+	7224	5926	82.0321	Aorta
chr15	75646087	+	7178	4336	60.4068	Aorta
chr16	31104109	-	7370	143	1.9403	Aorta
chr16	476345	+	5760	124	2.15278	Aorta
chr16	57507465	-	4884	777	15.9091	Aorta
chr17	15406471	-	4686	163	3.47845	Aorta
chr17	15406498	-	4442	386	8.68978	Aorta
chr17	15406499	-	4452	159	3.57143	Aorta
chr17	15406513	-	3934	64	1.62684	Aorta
chr17	15406524	-	3571	93	2.60431	Aorta
chr17	15406531	-	3938	63	1.5998	Aorta
chr17	34853567	+	2362	1	0.042337	Aorta
chr17	34866719	-	3675	63	1.71429	Aorta
chr17	36666256	+	12321	505	4.09869	Aorta
chr17	37826529	+	1512	640	42.328	Aorta
chr17	40273128	-	4050	96	2.37037	Aorta
chr17	40695730	+	34350	566	1.64774	Aorta
chr17	40695955	+	36062	714	1.97992	Aorta
chr17	42475813	-	9374	195	2.08022	Aorta
chr17	43045220	-	10	0	0	Aorta
chr17	45043904	+	1030	23	2.23301	Aorta
chr17	45043950	+	1516	68	4.48549	Aorta
chr17	45043967	+	1471	97	6.59415	Aorta
chr17	62914918	-	1000	74	7.4	Aorta
chr17	73886875	-	7560	329	4.35185	Aorta
chr17	76100783	+	5346	162	3.0303	Aorta
chr17	79784270	-	2969	510	17.1775	Aorta
chr17	80441127	+	1733	616	35.5453	Aorta
chr17	80441134	+	1843	473	25.6647	Aorta
chr18	32825525	+	4485	79	1.76143	Aorta
chr18	32825654	+	3611	132	3.6555	Aorta
chr18	32825699	+	3677	150	4.07941	Aorta
chr18	32825854	+	3647	74	2.02906	Aorta
chr18	32825881	+	3941	97	2.4613	Aorta
chr18	32825943	+	4032	40	0.992063	Aorta
chr18	32826111	+	4645	103	2.21744	Aorta
chr18	32826168	+	3712	64	1.72414	Aorta
chr18	32833459	-	4803	13	0.270664	Aorta
chr18	32833465	-	5028	0	0	Aorta
chr18	32833494	-	4960	0	0	Aorta
chr18	32833495	-	4813	0	0	Aorta
chr18	32833570	-	5625	0	0	Aorta
chr18	32833578	-	5475	0	0	Aorta
chr18	32833579	-	5201	0	0	Aorta
chr18	32833747	-	5499	1	0.0181851	Aorta
chr19	14593605	-	16424	2507	15.2642	Aorta
chr19	14593693	-	14778	2209	14.9479	Aorta
chr19	1615370	-	6723	134	1.99316	Aorta
chr19	18260509	+	10937	236	2.15781	Aorta
chr19	18284747	+	36866	1626	4.41057	Aorta
chr19	18288551	+	67410	729	1.08144	Aorta
chr19	36211399	+	2702	61	2.25759	Aorta
chr19	36237649	+	36244	639	1.76305	Aorta
chr19	42729230	+	1834	77	4.19847	Aorta
chr19	44732632	+	2833	0	0	Aorta
chr19	46841490	+	18617	6561	35.242	Aorta
chr19	46841520	+	18914	1844	9.74939	Aorta
chr19	46841523	+	19112	1848	9.66932	Aorta
chr19	46841533	+	17723	436	2.46008	Aorta
chr19	46841538	+	18287	4586	25.0779	Aorta
chr19	46841545	+	17206	11440	66.4884	Aorta
chr19	58268385	+	2042	394	19.2948	Aorta
chr19	58268387	+	2041	336	16.4625	Aorta
chr19	58268389	+	2041	126	6.17344	Aorta
chr19	58384194	-	1156	0	0	Aorta
chr19	58384334	-	1496	0	0	Aorta
chr19	58384360	-	1314	0	0	Aorta
chr19	58384361	-	1246	0	0	Aorta
chr19	58384418	-	1060	0	0	Aorta
chr19	58384444	-	850	0	0	Aorta
chr19	58384445	-	850	0	0	Aorta
chr19	58384528	-	1008	0	0	Aorta
chr19	58384529	-	963	0	0	Aorta
chr19	58384647	-	1022	1	0.0978474	Aorta
chr19	58384671	-	903	1	0.110742	Aorta
chr19	58384712	-	692	0	0	Aorta
chr19	7585273	+	53576	10681	19.9362	Aorta
chr19	7585293	+	50394	4080	8.0962	Aorta
chr2	201749994	-	3140	1739	55.3822	Aorta
chr2	201750007	-	3059	501	16.3779	Aorta
chr2	201750058	-	2855	1137	39.8249	Aorta
chr2	20450819	-	10820	1582	14.6211	Aorta
chr2	21233202	-	10	0	0	Aorta
chr2	27676873	-	5709	252	4.41408	Aorta
chr2	36744546	+	61913	495	0.799509	Aorta
chr2	54278138	+	2998	259	8.63909	Aorta
chr2	54278149	+	2752	194	7.04942	Aorta
chr2	73959714	-	5252	258	4.91241	Aorta
chr2	73959750	-	4871	288	5.91254	Aorta
chr2	73959753	-	4874	231	4.73943	Aorta
chr2	73959779	-	4356	129	2.96143	Aorta
chr2	73959797	-	4478	354	7.90531	Aorta
chr20	36147533	-	17167	688	4.00769	Aorta
chr20	36147563	-	15414	1278	8.29116	Aorta
chr20	36147572	-	14661	1806	12.3184	Aorta
chr20	44515473	-	866	15	1.7321	Aorta
chr20	52104918	+	193	46	23.8342	Aorta
chr21	28216994	-	59841	618	1.03274	Aorta
chr21	34634871	+	8393	167	1.98975	Aorta
chr21	34634952	+	7545	444	5.88469	Aorta
chr21	34922674	+	16536	186	1.12482	Aorta
chr21	34922715	+	14514	150	1.03348	Aorta
chr21	34922740	+	14859	387	2.60448	Aorta
chr21	34922768	+	14585	680	4.66232	Aorta
chr21	34922788	+	17810	377	2.11679	Aorta
chr21	34922801	+	14855	2587	17.415	Aorta
chr21	34922806	+	17888	635	3.54987	Aorta
chr21	34922821	+	18164	330	1.81678	Aorta
chr21	34922854	+	19071	288	1.51015	Aorta
chr21	34923153	+	13859	300	2.16466	Aorta
chr21	34923159	+	13961	284	2.03424	Aorta
chr21	34923167	+	13562	270	1.99086	Aorta
chr21	34923225	+	13736	463	3.3707	Aorta
chr21	34923256	+	12277	1012	8.24306	Aorta
chr21	34923280	+	10921	472	4.32195	Aorta
chr21	34923319	+	14889	4236	28.4505	Aorta
chr21	34924105	+	20485	1229	5.99951	Aorta
chr21	34924112	+	18883	507	2.68495	Aorta
chr21	45561057	+	32	1	3.125	Aorta
chr21	45750584	-	3081	59	1.91496	Aorta
chr21	46595620	+	5558	464	8.34833	Aorta
chr22	19429190	-	14675	414	2.82112	Aorta
chr22	19429196	-	14436	321	2.22361	Aorta
chr22	38120741	+	67	1	1.49254	Aorta
chr3	12580707	+	1434	52	3.62622	Aorta
chr3	12580713	+	1516	206	13.5884	Aorta
chr3	12580733	+	1760	178	10.1136	Aorta
chr3	12580743	+	1564	109	6.96931	Aorta
chr3	12580750	+	1710	230	13.4503	Aorta
chr3	12580762	+	1223	133	10.8749	Aorta
chr3	12580772	+	1428	113	7.91317	Aorta
chr3	12580778	+	1358	46	3.38733	Aorta
chr3	12580813	+	1213	126	10.3875	Aorta
chr3	12580816	+	1192	172	14.4295	Aorta
chr3	12580842	+	1188	97	8.16498	Aorta
chr3	12580855	+	1496	42	2.80749	Aorta
chr3	12580868	+	1819	46	2.52886	Aorta
chr3	179093014	+	8788	670	7.62403	Aorta
chr3	179093021	+	9964	392	3.93416	Aorta
chr3	179093028	+	9524	371	3.89542	Aorta
chr3	40579794	+	4622	68	1.47122	Aorta
chr3	49398366	-	5202	382	7.34333	Aorta
chr3	49398382	-	5326	1541	28.9335	Aorta
chr3	49398384	-	5293	1344	25.392	Aorta
chr3	49398394	-	5204	1733	33.3013	Aorta
chr3	49398406	-	5323	329	6.18073	Aorta
chr3	49398423	-	5530	1493	26.9982	Aorta
chr3	49398430	-	5724	2187	38.2075	Aorta
chr3	49398443	-	5504	1066	19.3677	Aorta
chr3	49398449	-	5903	480	8.13146	Aorta
chr3	49398460	-	6030	313	5.19071	Aorta
chr3	49398463	-	5887	185	3.14252	Aorta
chr3	49398481	-	5848	525	8.97743	Aorta
chr3	52574469	+	15114	216	1.42914	Aorta
chr3	52783826	-	1422	48	3.37553	Aorta
chr3	58141801	+	21641	9309	43.0156	Aorta
chr3	9876560	+	31081	433	1.39313	Aorta
chr4	158257875	+	5524	5504	99.6379	Aorta
chr4	158257879	+	5887	1431	24.3078	Aorta
chr4	158258136	+	386	379	98.1865	Aorta
chr4	158258137	+	373	369	98.9276	Aorta
chr4	158281294	+	6924	6654	96.1005	Aorta
chr4	17805279	-	7151	191	2.67096	Aorta
chr4	186336381	-	15174	64	0.421774	Aorta
chr4	2940026	-	7944	1243	15.647	Aorta
chr4	2940031	-	8062	211	2.61722	Aorta
chr4	57976234	-	915141	876298	95.7555	Aorta
chr4	57976286	-	552972	342896	62.0096	Aorta
chr4	77979680	-	127102	22927	18.0383	Aorta
chr4	95199641	+	3938	1	0.0253936	Aorta
chr5	156736808	+	2510	1771	70.5578	Aorta
chr5	175959446	-	3811	92	2.41406	Aorta
chr6	114180968	+	1971	41	2.08016	Aorta
chr6	150093334	+	10	1	10	Aorta
chr6	33756242	-	4717	633	13.4195	Aorta
chr6	44120349	+	10053	3184	31.6721	Aorta
chr7	99661979	+	6007	1	0.0166472	Aorta
chr7	99661980	+	6058	0	0	Aorta
chr7	2577832	-	18549	223	1.20222	Aorta
chr7	56065118	+	15951	30	0.188076	Aorta
chr7	97498405	-	9815	190	1.93581	Aorta
chr7	99091155	-	8061	596	7.39362	Aorta
chr8	103841636	-	29607	2683	9.06205	Aorta
chr8	103841637	-	29932	487	1.62702	Aorta
chr8	67590097	+	3365	116	3.44725	Aorta
chr8	67590098	+	3242	51	1.5731	Aorta
chr8	67590131	+	2744	246	8.96501	Aorta
chr8	67590160	+	2567	248	9.66108	Aorta
chr8	67590166	+	2534	92	3.63062	Aorta
chr8	67590188	+	2745	578	21.0565	Aorta
chr9	132571666	+	8148	111	1.3623	Aorta
chr9	132571767	+	8692	246	2.83019	Aorta
chr9	132571781	+	8978	202	2.24994	Aorta
chr9	97847739	+	3965	1268	31.9798	Aorta
chrX	120182480	+	33	0	0	Aorta
chrX	153579737	-	262018	153914	58.7418	Aorta
chrX	153579950	-	1413594	1194863	84.5266	Aorta
chrX	153579957	-	1513693	43084	2.84628	Aorta
chrX	153740641	-	4073	87	2.13602	Aorta
chrX	153740706	-	5068	211	4.16338	Aorta
chrX	153740717	-	5396	258	4.78132	Aorta
chrX	153740725	-	5452	133	2.43947	Aorta
chrX	54955567	+	4057	95	2.34163	Aorta
chrX	54955645	+	3618	56	1.54782	Aorta
chrX	54957013	+	5572	194	3.48169	Aorta
chr1	110256296	+	14671	394	2.68557	tibial
chr1	110256304	+	14387	799	5.55362	tibial
chr1	12091858	+	23586	128	0.542695	tibial
chr1	150551817	-	52770	747	1.41558	tibial
chr1	150551934	-	56037	558	0.995771	tibial
chr1	151096677	+	4369	899	20.5768	tibial
chr1	151096681	+	5073	451	8.8902	tibial
chr1	151096693	+	5307	409	7.7068	tibial
chr1	151096702	+	5419	132	2.43587	tibial
chr1	151096717	+	5732	280	4.88486	tibial
chr1	151096718	+	5438	288	5.29606	tibial
chr1	151096737	+	5660	810	14.311	tibial
chr1	151096738	+	5706	1096	19.2079	tibial
chr1	151096742	+	6102	602	9.86562	tibial
chr1	151096755	+	5738	3033	52.8581	tibial
chr1	151096763	+	6022	1086	18.0339	tibial
chr1	151096767	+	5672	2138	37.6939	tibial
chr1	151096777	+	5498	327	5.94762	tibial
chr1	151096791	+	4896	118	2.41013	tibial
chr1	155154363	+	199	0	0	tibial
chr1	155279696	+	799	36	4.50563	tibial
chr1	156703904	+	6974	301	4.31603	tibial
chr1	16260849	+	27566	492	1.78481	tibial
chr1	160302244	-	26836	13906	51.8185	tibial
chr1	160319987	+	23924	1235	5.16218	tibial
chr1	205628760	-	898	15	1.67038	tibial
chr1	2160444	+	12387	551	4.44821	tibial
chr1	225974568	+	21387	447	2.09005	tibial
chr1	225974581	+	21726	4653	21.4167	tibial
chr1	225974600	+	21347	2228	10.4371	tibial
chr1	225974614	+	22810	18578	81.4467	tibial
chr1	225974645	+	25623	3118	12.1688	tibial
chr1	225974662	+	26523	8761	33.0317	tibial
chr1	33736182	+	4502	673	14.9489	tibial
chr1	36564730	-	19870	1064	5.35481	tibial
chr1	44437514	+	6934	741	10.6865	tibial
chr1	44437551	+	7538	451	5.98302	tibial
chr10	126450936	-	5840	202	3.4589	tibial
chr10	126450949	-	5840	210	3.59589	tibial
chr10	126450971	-	5289	124	2.34449	tibial
chr10	126450988	-	5445	352	6.46465	tibial
chr10	126450991	-	5631	636	11.2946	tibial
chr10	126451024	-	4726	62	1.31189	tibial
chr10	126451032	-	5041	247	4.89982	tibial
chr10	126451093	-	5691	121	2.12616	tibial
chr10	126451098	-	5497	367	6.67637	tibial
chr10	126451119	-	5218	285	5.46186	tibial
chr10	135110869	-	804	139	17.2886	tibial
chr10	135110893	-	798	320	40.1003	tibial
chr10	135110900	-	950	92	9.68421	tibial
chr10	92662014	+	3902	134	3.43414	tibial
chr10	92662055	+	4438	147	3.3123	tibial
chr10	99424675	+	9568	130	1.3587	tibial
chr11	61724916	+	808	57	7.05446	tibial
chr11	65064672	+	4060	37	0.91133	tibial
chr11	65349158	+	74469	1235	1.65841	tibial
chr12	123466262	+	179181	6543	3.65161	tibial
chr12	133682595	+	6878	0	0	tibial
chr12	133682596	+	6962	0	0	tibial
chr12	133682625	+	7256	0	0	tibial
chr12	57864624	+	215	126	58.6047	tibial
chr12	58019217	+	45891	14644	31.9104	tibial
chr12	7288484	+	7068	61	0.863045	tibial
chr13	110838778	-	126427	5145	4.06954	tibial
chr13	46090371	+	10650	6975	65.493	tibial
chr13	52604217	+	4635	0	0	tibial
chr14	20920211	-	16089	184	1.14364	tibial
chr14	26917530	-	449	228	50.7795	tibial
chr14	61545606	+	5837	504	8.63457	tibial
chr14	61545615	+	5095	496	9.73503	tibial
chr14	61545632	+	5183	394	7.60178	tibial
chr14	61550407	+	1035	5	0.483092	tibial
chr15	65249450	+	15616	1329	8.5105	tibial
chr15	65249453	+	16158	835	5.16772	tibial
chr15	65249466	+	16240	1506	9.2734	tibial
chr15	65249514	+	17143	234	1.36499	tibial
chr15	65249526	+	16432	275	1.67356	tibial
chr15	65425319	-	6489	586	9.03067	tibial
chr15	65425334	-	6316	1018	16.1178	tibial
chr15	65425451	-	2157	221	10.2457	tibial
chr15	65425950	-	1903	102	5.35996	tibial
chr15	65425992	-	1763	374	21.2138	tibial
chr15	65426067	-	2536	264	10.4101	tibial
chr15	75646086	+	6394	4966	77.6666	tibial
chr15	75646087	+	6310	3999	63.3756	tibial
chr16	31104109	-	6669	104	1.55945	tibial
chr16	476345	+	6656	150	2.25361	tibial
chr16	57507465	-	2586	806	31.1678	tibial
chr17	15406471	-	3758	233	6.20011	tibial
chr17	15406498	-	3640	410	11.2637	tibial
chr17	15406499	-	3625	212	5.84828	tibial
chr17	15406513	-	3053	91	2.98067	tibial
chr17	15406524	-	2612	96	3.67534	tibial
chr17	15406531	-	3016	71	2.35411	tibial
chr17	34853567	+	4141	4	0.096595	tibial
chr17	34866719	-	3765	88	2.33732	tibial
chr17	36666256	+	22765	670	2.94311	tibial
chr17	37826529	+	3964	2173	54.8184	tibial
chr17	40273128	-	3873	68	1.75574	tibial
chr17	40695730	+	37131	1810	4.87463	tibial
chr17	40695955	+	38464	1150	2.98981	tibial
chr17	42475813	-	15677	205	1.30765	tibial
chr17	45043904	+	1337	20	1.49589	tibial
chr17	45043950	+	1707	58	3.39777	tibial
chr17	45043967	+	1879	84	4.47046	tibial
chr17	62914918	-	699	63	9.01288	tibial
chr17	73886875	-	9079	381	4.1965	tibial
chr17	76100783	+	7295	117	1.60384	tibial
chr17	79784270	-	2543	589	23.1616	tibial
chr17	80441127	+	2346	866	36.9139	tibial
chr17	80441134	+	2368	673	28.4206	tibial
chr18	32825525	+	5801	113	1.94794	tibial
chr18	32825654	+	4478	193	4.30996	tibial
chr18	32825699	+	4575	239	5.22404	tibial
chr18	32825854	+	4498	91	2.02312	tibial
chr18	32825881	+	4937	100	2.02552	tibial
chr18	32825943	+	4925	43	0.873096	tibial
chr18	32826111	+	5977	155	2.59327	tibial
chr18	32826168	+	4788	75	1.56642	tibial
chr18	32833459	-	5810	13	0.223752	tibial
chr18	32833465	-	6107	1	0.0163747	tibial
chr18	32833494	-	5995	1	0.0166806	tibial
chr18	32833495	-	5775	1	0.017316	tibial
chr18	32833570	-	6636	1	0.0150693	tibial
chr18	32833578	-	6320	0	0	tibial
chr18	32833579	-	6025	0	0	tibial
chr18	32833747	-	6412	2	0.0311915	tibial
chr19	14593605	-	21202	6221	29.3416	tibial
chr19	14593693	-	18752	4283	22.8402	tibial
chr19	1615370	-	15955	197	1.23472	tibial
chr19	18260509	+	14693	364	2.47737	tibial
chr19	18284747	+	13873	573	4.13033	tibial
chr19	18288551	+	27284	242	0.886967	tibial
chr19	36211399	+	5976	300	5.02008	tibial
chr19	36237649	+	46748	627	1.34123	tibial
chr19	42729230	+	2820	223	7.9078	tibial
chr19	44732632	+	5970	0	0	tibial
chr19	46841490	+	34281	16633	48.5196	tibial
chr19	46841520	+	34244	5839	17.0512	tibial
chr19	46841523	+	34363	6081	17.6964	tibial
chr19	46841533	+	32089	794	2.47437	tibial
chr19	46841538	+	32898	9170	27.874	tibial
chr19	46841545	+	30708	23482	76.4687	tibial
chr19	58268385	+	2558	667	26.0751	tibial
chr19	58268387	+	2574	584	22.6884	tibial
chr19	58268389	+	2490	190	7.63052	tibial
chr19	58384194	-	609	0	0	tibial
chr19	58384334	-	1066	0	0	tibial
chr19	58384360	-	842	2	0.23753	tibial
chr19	58384361	-	756	0	0	tibial
chr19	58384418	-	750	0	0	tibial
chr19	58384444	-	687	0	0	tibial
chr19	58384445	-	659	0	0	tibial
chr19	58384528	-	663	0	0	tibial
chr19	58384529	-	623	0	0	tibial
chr19	58384647	-	559	0	0	tibial
chr19	58384671	-	522	1	0.191571	tibial
chr19	58384712	-	460	0	0	tibial
chr19	7585273	+	78258	31862	40.714	tibial
chr19	7585293	+	72825	11870	16.2993	tibial
chr2	201749994	-	2533	1354	53.4544	tibial
chr2	201750007	-	2438	431	17.6784	tibial
chr2	201750058	-	2242	952	42.4621	tibial
chr2	20450819	-	19734	4410	22.3472	tibial
chr2	27676873	-	6099	504	8.26365	tibial
chr2	36744546	+	98797	810	0.819863	tibial
chr2	54278138	+	4708	419	8.89975	tibial
chr2	54278149	+	4405	477	10.8286	tibial
chr2	73959714	-	7483	349	4.6639	tibial
chr2	73959750	-	7047	390	5.53427	tibial
chr2	73959753	-	7017	322	4.58886	tibial
chr2	73959779	-	6296	157	2.49365	tibial
chr2	73959797	-	6478	478	7.37882	tibial
chr20	36147533	-	27724	925	3.33646	tibial
chr20	36147563	-	25030	1803	7.20336	tibial
chr20	36147572	-	23846	2340	9.81297	tibial
chr20	44515473	-	1140	28	2.45614	tibial
chr20	52104918	+	235	111	47.234	tibial
chr21	28216994	-	120990	2227	1.84065	tibial
chr21	34634871	+	6774	132	1.94863	tibial
chr21	34634952	+	5668	434	7.65702	tibial
chr21	34922674	+	25927	234	0.902534	tibial
chr21	34922715	+	22387	271	1.21052	tibial
chr21	34922740	+	23229	1039	4.47286	tibial
chr21	34922768	+	22771	2102	9.23104	tibial
chr21	34922788	+	28138	756	2.68676	tibial
chr21	34922801	+	23432	7026	29.9846	tibial
chr21	34922806	+	28003	1695	6.05292	tibial
chr21	34922821	+	28467	876	3.07725	tibial
chr21	34922854	+	29299	431	1.47104	tibial
chr21	34923153	+	21219	830	3.91159	tibial
chr21	34923159	+	21487	513	2.38749	tibial
chr21	34923167	+	20864	705	3.37903	tibial
chr21	34923225	+	21077	1541	7.31129	tibial
chr21	34923256	+	19058	1979	10.3841	tibial
chr21	34923280	+	16567	1342	8.10044	tibial
chr21	34923319	+	23096	8291	35.898	tibial
chr21	34924105	+	32974	2046	6.20489	tibial
chr21	34924112	+	30322	938	3.09346	tibial
chr21	45561057	+	17	0	0	tibial
chr21	45750584	-	2653	17	0.640784	tibial
chr21	46595620	+	30757	4623	15.0307	tibial
chr22	19429190	-	28248	935	3.30997	tibial
chr22	19429196	-	27786	634	2.28172	tibial
chr3	12580707	+	2040	101	4.95098	tibial
chr3	12580713	+	2137	300	14.0384	tibial
chr3	12580733	+	2461	270	10.9711	tibial
chr3	12580743	+	2168	151	6.96494	tibial
chr3	12580750	+	2406	359	14.921	tibial
chr3	12580762	+	1809	224	12.3825	tibial
chr3	12580772	+	2053	232	11.3005	tibial
chr3	12580778	+	2012	109	5.4175	tibial
chr3	12580813	+	1793	206	11.4891	tibial
chr3	12580816	+	1748	283	16.1899	tibial
chr3	12580842	+	1599	146	9.13071	tibial
chr3	12580855	+	1961	52	2.65171	tibial
chr3	12580868	+	2536	90	3.5489	tibial
chr3	179093014	+	12098	1842	15.2257	tibial
chr3	179093021	+	13836	1074	7.76236	tibial
chr3	179093028	+	13223	1124	8.50034	tibial
chr3	40579794	+	5833	97	1.66295	tibial
chr3	49398366	-	7335	696	9.48875	tibial
chr3	49398382	-	7345	1936	26.3581	tibial
chr3	49398384	-	7285	1962	26.9321	tibial
chr3	49398394	-	7088	2558	36.0892	tibial
chr3	49398406	-	7112	731	10.2784	tibial
chr3	49398423	-	7525	1873	24.8904	tibial
chr3	49398430	-	7672	3376	44.0042	tibial
chr3	49398443	-	7483	1770	23.6536	tibial
chr3	49398449	-	8094	1064	13.1455	tibial
chr3	49398460	-	8368	439	5.24618	tibial
chr3	49398463	-	8361	202	2.41598	tibial
chr3	49398481	-	8596	947	11.0168	tibial
chr3	52574469	+	24265	136	0.560478	tibial
chr3	52783826	-	2647	158	5.96902	tibial
chr3	58141801	+	33079	19911	60.1923	tibial
chr3	9876560	+	38556	403	1.04523	tibial
chr4	158257875	+	144	144	100	tibial
chr4	158257879	+	168	55	32.7381	tibial
chr4	158281294	+	155	152	98.0645	tibial
chr4	17805279	-	11919	270	2.26529	tibial
chr4	186336381	-	23810	91	0.382192	tibial
chr4	2940026	-	11402	2201	19.3036	tibial
chr4	2940031	-	11501	421	3.66055	tibial
chr4	57976234	-	1060424	1020732	96.257	tibial
chr4	57976286	-	560510	411754	73.4606	tibial
chr4	77979680	-	219868	38700	17.6015	tibial
chr4	95199641	+	5734	0	0	tibial
chr5	156736808	+	1284	1074	83.6449	tibial
chr5	175959446	-	5094	143	2.80722	tibial
chr6	102372589	+	12	11	91.6667	tibial
chr6	114180968	+	3103	76	2.44924	tibial
chr6	150093334	+	157	35	22.293	tibial
chr6	33756242	-	5927	1691	28.5305	tibial
chr6	44120349	+	12373	5750	46.4722	tibial
chr7	99661979	+	8324	0	0	tibial
chr7	99661980	+	8402	3	0.0357058	tibial
chr7	2577832	-	23500	188	0.8	tibial
chr7	56065118	+	32072	73	0.227613	tibial
chr7	97498405	-	13270	207	1.55991	tibial
chr7	99091155	-	11803	882	7.47268	tibial
chr8	103841636	-	40177	5272	13.1219	tibial
chr8	103841637	-	40676	1029	2.52975	tibial
chr8	67590097	+	4470	94	2.10291	tibial
chr8	67590098	+	4447	55	1.23679	tibial
chr8	67590131	+	3929	212	5.39578	tibial
chr8	67590160	+	3435	188	5.47307	tibial
chr8	67590166	+	3268	55	1.68299	tibial
chr8	67590188	+	3510	403	11.4815	tibial
chr9	132571666	+	9934	224	2.25488	tibial
chr9	132571767	+	10331	486	4.70429	tibial
chr9	132571781	+	10574	353	3.33838	tibial
chr9	97847739	+	2657	1810	68.1219	tibial
chrX	120182480	+	153	21	13.7255	tibial
chrX	122598962	+	10	10	100	tibial
chrX	153579737	-	375939	332168	88.3569	tibial
chrX	153579950	-	2113237	1981692	93.7752	tibial
chrX	153579957	-	2248587	92287	4.10422	tibial
chrX	153740641	-	4947	89	1.79907	tibial
chrX	153740706	-	6132	263	4.28898	tibial
chrX	153740717	-	6568	354	5.38977	tibial
chrX	153740725	-	6640	169	2.54518	tibial
chrX	54955567	+	2345	104	4.43497	tibial
chrX	54955645	+	2113	59	2.79224	tibial
chrX	54957013	+	3513	215	6.12013	tibial
chr15	75646086	+	15981	15019	93.9804	BrainCerebellarHemisphere
chr15	75646087	+	15882	11579	72.9064	BrainCerebellarHemisphere
chr6	102372589	+	12011	10706	89.135	BrainCerebellarHemisphere
chr5	156736808	+	13366	10237	76.5899	BrainCerebellarHemisphere
chrX	153579950	-	11896	7748	65.1311	BrainCerebellarHemisphere
chr4	158281294	+	8867	6988	78.8091	BrainCerebellarHemisphere
chr4	158257875	+	6259	6200	99.0574	BrainCerebellarHemisphere
chr6	102337702	+	6923	5796	83.7209	BrainCerebellarHemisphere
chr6	34100903	-	33868	5660	16.7119	BrainCerebellarHemisphere
chr6	44120349	+	13744	4581	33.3309	BrainCerebellarHemisphere
chr1	225974614	+	6745	4572	67.7835	BrainCerebellarHemisphere
chr12	58019217	+	49282	3935	7.98466	BrainCerebellarHemisphere
chr11	105804694	+	5311	3878	73.0183	BrainCerebellarHemisphere
chr4	77979680	-	71796	3794	5.28442	BrainCerebellarHemisphere
chr6	102374643	+	3527	3471	98.4122	BrainCerebellarHemisphere
chr20	36147572	-	15366	3271	21.2873	BrainCerebellarHemisphere
chr3	62423807	-	12706	3080	24.2405	BrainCerebellarHemisphere
chr6	102337689	+	7471	3066	41.0387	BrainCerebellarHemisphere
chr14	26917530	-	6617	2404	36.3307	BrainCerebellarHemisphere
chr4	57976234	-	4337	2262	52.1559	BrainCerebellarHemisphere
chr20	36147563	-	16307	2161	13.252	BrainCerebellarHemisphere
chr3	58141801	+	7254	2153	29.6802	BrainCerebellarHemisphere
chrX	153579737	-	6339	2079	32.797	BrainCerebellarHemisphere
chr1	151096755	+	3464	1620	46.7667	BrainCerebellarHemisphere
chr12	123466262	+	45150	1598	3.53931	BrainCerebellarHemisphere
chr14	61545615	+	5764	1579	27.3942	BrainCerebellarHemisphere
chr1	225974662	+	8172	1487	18.1963	BrainCerebellarHemisphere
chr21	34923319	+	3759	1371	36.4725	BrainCerebellarHemisphere
chr14	61545606	+	6281	1331	21.1909	BrainCerebellarHemisphere
chr6	102374616	+	3096	1258	40.6331	BrainCerebellarHemisphere
chr14	61545632	+	5887	1240	21.0634	BrainCerebellarHemisphere
chr4	2940026	-	8986	1112	12.3748	BrainCerebellarHemisphere
chr20	36147533	-	18101	1089	6.01624	BrainCerebellarHemisphere
chr4	158257879	+	6774	1062	15.6776	BrainCerebellarHemisphere
chr19	7585293	+	22179	1052	4.74323	BrainCerebellarHemisphere
chr1	225974581	+	6307	1011	16.0298	BrainCerebellarHemisphere
chr1	151096767	+	3394	964	28.4031	BrainCerebellarHemisphere
chr17	80441127	+	2546	939	36.8814	BrainCerebellarHemisphere
chr2	201749994	-	1575	917	58.2222	BrainCerebellarHemisphere
chr1	225974645	+	7793	892	11.4462	BrainCerebellarHemisphere
chr3	49398430	-	2180	853	39.1284	BrainCerebellarHemisphere
chr15	65249466	+	6034	824	13.6559	BrainCerebellarHemisphere
chr7	97498405	-	14957	786	5.25506	BrainCerebellarHemisphere
chr3	49398394	-	1884	771	40.9236	BrainCerebellarHemisphere
chr3	12580816	+	3192	766	23.9975	BrainCerebellarHemisphere
chr3	49398382	-	1901	761	40.0316	BrainCerebellarHemisphere
chr3	12580713	+	3755	727	19.3609	BrainCerebellarHemisphere
chr19	14593693	-	4851	716	14.7598	BrainCerebellarHemisphere
chr3	49398384	-	1873	711	37.9605	BrainCerebellarHemisphere
chr12	5021742	+	4791	708	14.7777	BrainCerebellarHemisphere
chr19	7585273	+	23970	708	2.95369	BrainCerebellarHemisphere
chr19	58268385	+	5354	702	13.1117	BrainCerebellarHemisphere
chr3	179093014	+	2940	701	23.8435	BrainCerebellarHemisphere
chr3	12580750	+	3748	688	18.3565	BrainCerebellarHemisphere
chr3	12580733	+	3967	661	16.6625	BrainCerebellarHemisphere
chr1	160302244	-	8649	654	7.56157	BrainCerebellarHemisphere
chr3	49398423	-	2125	651	30.6353	BrainCerebellarHemisphere
chr3	12580762	+	3295	622	18.8771	BrainCerebellarHemisphere
chr17	80441134	+	2642	603	22.8236	BrainCerebellarHemisphere
chr19	58268387	+	5339	599	11.2193	BrainCerebellarHemisphere
chr15	65425334	-	2934	595	20.2795	BrainCerebellarHemisphere
chr21	34922801	+	3606	591	16.3894	BrainCerebellarHemisphere
chr2	201750058	-	1381	561	40.6227	BrainCerebellarHemisphere
chr10	126450991	-	4122	558	13.5371	BrainCerebellarHemisphere
chr3	53820892	+	1364	541	39.6628	BrainCerebellarHemisphere
chr19	14593605	-	5709	535	9.37117	BrainCerebellarHemisphere
chr3	12580813	+	3223	533	16.5374	BrainCerebellarHemisphere
chr1	151096763	+	3557	531	14.9283	BrainCerebellarHemisphere
chr1	151096738	+	3351	506	15.1	BrainCerebellarHemisphere
chr17	15406498	-	3290	487	14.8024	BrainCerebellarHemisphere
chr15	65249450	+	5996	479	7.98866	BrainCerebellarHemisphere
chr10	126451098	-	3760	450	11.9681	BrainCerebellarHemisphere
chr21	34924105	+	6859	436	6.35661	BrainCerebellarHemisphere
chr17	45043967	+	3626	430	11.8588	BrainCerebellarHemisphere
chr3	9876560	+	10761	430	3.99591	BrainCerebellarHemisphere
chr2	73959797	-	3769	415	11.0109	BrainCerebellarHemisphere
chr3	12580743	+	3686	414	11.2317	BrainCerebellarHemisphere
chr3	12580772	+	3417	399	11.6769	BrainCerebellarHemisphere
chr8	103841636	-	17601	388	2.20442	BrainCerebellarHemisphere
chr14	20920211	-	9688	378	3.90173	BrainCerebellarHemisphere
chr2	73959714	-	4271	364	8.52259	BrainCerebellarHemisphere
chr2	73959750	-	4051	358	8.83732	BrainCerebellarHemisphere
chr8	67590188	+	1526	353	23.1324	BrainCerebellarHemisphere
chr10	126451032	-	3657	347	9.48865	BrainCerebellarHemisphere
chr15	65425319	-	2945	345	11.7148	BrainCerebellarHemisphere
chr17	45043950	+	3613	326	9.02297	BrainCerebellarHemisphere
chr10	126450988	-	4046	324	8.00791	BrainCerebellarHemisphere
chr2	73959753	-	4055	323	7.96547	BrainCerebellarHemisphere
chr15	65249453	+	6036	314	5.20212	BrainCerebellarHemisphere
chr12	7288484	+	32776	313	0.954967	BrainCerebellarHemisphere
chrX	122598962	+	350	312	89.1429	BrainCerebellarHemisphere
chrX	153579957	-	12158	311	2.55799	BrainCerebellarHemisphere
chr1	225974600	+	6264	310	4.94891	BrainCerebellarHemisphere
chr16	57507465	-	3264	293	8.97672	BrainCerebellarHemisphere
chr3	49398443	-	2054	290	14.1188	BrainCerebellarHemisphere
chr1	12091858	+	11275	289	2.56319	BrainCerebellarHemisphere
chr22	19429190	-	10205	289	2.83195	BrainCerebellarHemisphere
chr1	110256304	+	7438	284	3.81823	BrainCerebellarHemisphere
chr2	210835613	+	2954	283	9.58023	BrainCerebellarHemisphere
chrX	54957013	+	9223	282	3.05757	BrainCerebellarHemisphere
chr1	151096742	+	3531	280	7.92976	BrainCerebellarHemisphere
chr17	36666256	+	12122	274	2.26035	BrainCerebellarHemisphere
chr19	58268389	+	5215	274	5.25407	BrainCerebellarHemisphere
chr1	33736182	+	2053	272	13.2489	BrainCerebellarHemisphere
chr3	179093021	+	3432	271	7.89627	BrainCerebellarHemisphere
chr22	19429196	-	10127	267	2.63652	BrainCerebellarHemisphere
chr1	151096677	+	2502	266	10.6315	BrainCerebellarHemisphere
chr1	151096737	+	3345	255	7.62332	BrainCerebellarHemisphere
chr7	2577832	-	19691	254	1.28993	BrainCerebellarHemisphere
chr10	126451119	-	3492	249	7.13058	BrainCerebellarHemisphere
chr3	12580842	+	3320	243	7.31928	BrainCerebellarHemisphere
chr3	179093028	+	3373	241	7.14497	BrainCerebellarHemisphere
chr15	65425992	-	1413	240	16.9851	BrainCerebellarHemisphere
chr9	132571767	+	5681	240	4.22461	BrainCerebellarHemisphere
chr3	12580778	+	3380	239	7.07101	BrainCerebellarHemisphere
chr9	132571781	+	5748	231	4.01879	BrainCerebellarHemisphere
chr3	12580868	+	4275	230	5.38012	BrainCerebellarHemisphere
chr15	65426067	-	1573	218	13.8589	BrainCerebellarHemisphere
chr7	99091155	-	2537	216	8.51399	BrainCerebellarHemisphere
chr10	126451093	-	3924	211	5.37717	BrainCerebellarHemisphere
chr2	201750007	-	1543	204	13.221	BrainCerebellarHemisphere
chr6	33756242	-	2385	203	8.51153	BrainCerebellarHemisphere
chr21	34923256	+	3106	202	6.50354	BrainCerebellarHemisphere
chr4	17805279	-	3900	202	5.17949	BrainCerebellarHemisphere
chr10	92662055	+	2647	199	7.51794	BrainCerebellarHemisphere
chr2	20450819	-	8665	198	2.28505	BrainCerebellarHemisphere
chr21	30953750	-	479	198	41.3361	BrainCerebellarHemisphere
chr4	57976286	-	1908	198	10.3774	BrainCerebellarHemisphere
chr17	15406471	-	3403	194	5.70085	BrainCerebellarHemisphere
chr17	45043904	+	3039	194	6.38368	BrainCerebellarHemisphere
chr6	114180968	+	6999	190	2.71467	BrainCerebellarHemisphere
chr8	67590131	+	1542	186	12.0623	BrainCerebellarHemisphere
chrX	54955567	+	5437	185	3.40261	BrainCerebellarHemisphere
chr19	46841490	+	739	184	24.8985	BrainCerebellarHemisphere
chr17	15406499	-	3286	183	5.56908	BrainCerebellarHemisphere
chr17	42475813	-	17526	182	1.03846	BrainCerebellarHemisphere
chr19	46841538	+	876	181	20.6621	BrainCerebellarHemisphere
chr10	135110893	-	710	178	25.0704	BrainCerebellarHemisphere
chr2	73959779	-	3785	178	4.70277	BrainCerebellarHemisphere
chr4	2940031	-	9032	178	1.97077	BrainCerebellarHemisphere
chr17	62914918	-	1719	172	10.0058	BrainCerebellarHemisphere
chr8	67590160	+	1556	172	11.054	BrainCerebellarHemisphere
chr17	79784270	-	1490	170	11.4094	BrainCerebellarHemisphere
chr10	126450949	-	4191	167	3.98473	BrainCerebellarHemisphere
chr1	110256296	+	7559	162	2.14314	BrainCerebellarHemisphere
chr1	151096693	+	2995	156	5.20868	BrainCerebellarHemisphere
chr18	32825654	+	1354	151	11.1521	BrainCerebellarHemisphere
chr2	27676873	-	5300	150	2.83019	BrainCerebellarHemisphere
chr10	126450936	-	4206	149	3.54256	BrainCerebellarHemisphere
chr19	36211399	+	2613	147	5.62572	BrainCerebellarHemisphere
chr19	36237649	+	9135	142	1.55446	BrainCerebellarHemisphere
chr18	32825699	+	1407	138	9.8081	BrainCerebellarHemisphere
chr3	12580707	+	3692	136	3.68364	BrainCerebellarHemisphere
chrX	153740706	-	1091	134	12.2823	BrainCerebellarHemisphere
chrX	153740717	-	1229	130	10.5777	BrainCerebellarHemisphere
chr1	155154363	+	11393	129	1.13227	BrainCerebellarHemisphere
chr17	40695955	+	2345	129	5.50107	BrainCerebellarHemisphere
chr1	160319987	+	3878	128	3.30067	BrainCerebellarHemisphere
chr10	92662014	+	2268	128	5.64374	BrainCerebellarHemisphere
chr1	225974568	+	6135	122	1.98859	BrainCerebellarHemisphere
chr17	15406531	-	2804	122	4.35093	BrainCerebellarHemisphere
chr9	97847739	+	455	122	26.8132	BrainCerebellarHemisphere
chr1	156703904	+	2980	121	4.0604	BrainCerebellarHemisphere
chr21	34634952	+	1379	116	8.41189	BrainCerebellarHemisphere
chr6	102372630	+	719	115	15.9944	BrainCerebellarHemisphere
chr10	126450971	-	3945	113	2.86439	BrainCerebellarHemisphere
chr1	151096777	+	3354	112	3.3393	BrainCerebellarHemisphere
chr21	34922806	+	4279	111	2.59406	BrainCerebellarHemisphere
chr9	132571666	+	5870	109	1.8569	BrainCerebellarHemisphere
chr1	151096681	+	2787	108	3.87513	BrainCerebellarHemisphere
chr17	73886875	-	6822	105	1.53914	BrainCerebellarHemisphere
chr10	135110869	-	828	103	12.4396	BrainCerebellarHemisphere
chr21	34922768	+	3470	103	2.9683	BrainCerebellarHemisphere
chr3	49398406	-	1919	102	5.31527	BrainCerebellarHemisphere
chr3	49398460	-	2258	102	4.51727	BrainCerebellarHemisphere
chr18	32826111	+	1859	100	5.37924	BrainCerebellarHemisphere
chr13	46090371	+	3064	99	3.23107	BrainCerebellarHemisphere
chr3	49398449	-	2180	99	4.54128	BrainCerebellarHemisphere
chr3	12580855	+	3841	98	2.55142	BrainCerebellarHemisphere
chr3	49398481	-	2206	98	4.44243	BrainCerebellarHemisphere
chr1	151096717	+	3174	96	3.02457	BrainCerebellarHemisphere
chrX	153740725	-	1261	96	7.61301	BrainCerebellarHemisphere
chr3	49398366	-	1817	95	5.2284	BrainCerebellarHemisphere
chr20	36148080	-	145	93	64.1379	BrainCerebellarHemisphere
chr3	49398463	-	2223	91	4.09357	BrainCerebellarHemisphere
chr1	151096718	+	3087	89	2.88306	BrainCerebellarHemisphere
chr1	16260849	+	7531	89	1.18178	BrainCerebellarHemisphere
chr18	32825525	+	1722	87	5.05226	BrainCerebellarHemisphere
chr15	65249514	+	6075	85	1.39918	BrainCerebellarHemisphere
chr12	57864624	+	157	82	52.2293	BrainCerebellarHemisphere
chr10	99424675	+	4007	81	2.02146	BrainCerebellarHemisphere
chr15	65249526	+	5892	81	1.37475	BrainCerebellarHemisphere
chr21	34634871	+	1418	81	5.71227	BrainCerebellarHemisphere
chr21	34923280	+	2719	81	2.97904	BrainCerebellarHemisphere
chr10	126451024	-	3593	80	2.22655	BrainCerebellarHemisphere
chr18	32825854	+	1544	79	5.11658	BrainCerebellarHemisphere
chr3	52783826	-	1623	78	4.80591	BrainCerebellarHemisphere
chr14	61550407	+	2612	76	2.90965	BrainCerebellarHemisphere
chr21	34923153	+	3470	76	2.1902	BrainCerebellarHemisphere
chr17	15406513	-	2924	74	2.53078	BrainCerebellarHemisphere
chr21	34924112	+	6332	74	1.16867	BrainCerebellarHemisphere
chrX	54955645	+	5005	73	1.45854	BrainCerebellarHemisphere
chr21	34923225	+	3521	71	2.01647	BrainCerebellarHemisphere
chr17	15406524	-	2572	70	2.72162	BrainCerebellarHemisphere
chr10	135110900	-	718	69	9.61003	BrainCerebellarHemisphere
chr2	54278138	+	1278	68	5.32081	BrainCerebellarHemisphere
chr11	61724916	+	333	67	20.1201	BrainCerebellarHemisphere
chr1	44437514	+	2131	64	3.00328	BrainCerebellarHemisphere
chr1	2160444	+	4383	63	1.43737	BrainCerebellarHemisphere
chr1	44437551	+	2311	63	2.72609	BrainCerebellarHemisphere
chr8	67590166	+	1492	62	4.1555	BrainCerebellarHemisphere
chr1	150551934	-	4391	60	1.36643	BrainCerebellarHemisphere
chr21	34922788	+	4338	60	1.38313	BrainCerebellarHemisphere
chr5	175959446	-	4251	60	1.41143	BrainCerebellarHemisphere
chr8	103841637	-	17763	60	0.337781	BrainCerebellarHemisphere
chr18	32826168	+	1489	59	3.96239	BrainCerebellarHemisphere
chr17	76100783	+	5560	58	1.04317	BrainCerebellarHemisphere
chr21	34923167	+	3359	58	1.7267	BrainCerebellarHemisphere
chr17	37826529	+	1079	56	5.18999	BrainCerebellarHemisphere
chr1	150551817	-	3699	55	1.48689	BrainCerebellarHemisphere
chr15	65425451	-	1017	55	5.40806	BrainCerebellarHemisphere
chr17	34866719	-	1672	55	3.28947	BrainCerebellarHemisphere
chr21	34922854	+	4482	55	1.22713	BrainCerebellarHemisphere
chr21	34923159	+	3542	55	1.5528	BrainCerebellarHemisphere
chr18	32825881	+	1638	53	3.23565	BrainCerebellarHemisphere
chr3	40579794	+	1766	52	2.94451	BrainCerebellarHemisphere
chr1	151096791	+	3025	50	1.65289	BrainCerebellarHemisphere
chr17	40273128	-	2617	50	1.91058	BrainCerebellarHemisphere
chr3	52574469	+	3978	50	1.25691	BrainCerebellarHemisphere
chr8	67590097	+	1874	50	2.66809	BrainCerebellarHemisphere
chr11	65064672	+	2761	46	1.66606	BrainCerebellarHemisphere
chr16	476345	+	2627	46	1.75105	BrainCerebellarHemisphere
chr15	65425950	-	1306	45	3.44564	BrainCerebellarHemisphere
chr4	158258136	+	44	42	95.4545	BrainCerebellarHemisphere
chr19	42729230	+	1132	41	3.62191	BrainCerebellarHemisphere
chr19	46841545	+	793	41	5.17024	BrainCerebellarHemisphere
chr21	34922740	+	3519	41	1.1651	BrainCerebellarHemisphere
chr21	34922821	+	4304	41	0.952602	BrainCerebellarHemisphere
chr1	155279696	+	393	40	10.1781	BrainCerebellarHemisphere
chr4	158258137	+	44	40	90.9091	BrainCerebellarHemisphere
chr21	34922674	+	3801	38	0.999737	BrainCerebellarHemisphere
chr17	40695730	+	2093	37	1.7678	BrainCerebellarHemisphere
chr8	67590098	+	1873	34	1.81527	BrainCerebellarHemisphere
chr11	65349158	+	1869	33	1.76565	BrainCerebellarHemisphere
chr19	1615370	-	1710	33	1.92982	BrainCerebellarHemisphere
chr1	151096702	+	2937	32	1.08955	BrainCerebellarHemisphere
chr21	34922715	+	3306	32	0.967937	BrainCerebellarHemisphere
chr18	32825943	+	1563	31	1.98337	BrainCerebellarHemisphere
chr19	18284747	+	368	29	7.88043	BrainCerebellarHemisphere
chr21	28216994	-	878	29	3.30296	BrainCerebellarHemisphere
chr2	54278149	+	1133	28	2.47132	BrainCerebellarHemisphere
chr7	56065118	+	12319	28	0.227291	BrainCerebellarHemisphere
chrX	153740641	-	720	28	3.88889	BrainCerebellarHemisphere
chr19	46841533	+	753	25	3.32005	BrainCerebellarHemisphere
chr21	46595620	+	667	25	3.74813	BrainCerebellarHemisphere
chr18	32833459	-	4872	24	0.492611	BrainCerebellarHemisphere
chr19	46841523	+	882	20	2.26757	BrainCerebellarHemisphere
chrX	120182480	+	89	15	16.8539	BrainCerebellarHemisphere
chrX	135111070	+	20	15	75	BrainCerebellarHemisphere
chr19	18288551	+	1107	14	1.26468	BrainCerebellarHemisphere
chr2	36744546	+	1487	13	0.874243	BrainCerebellarHemisphere
chr16	31104109	-	456	11	2.41228	BrainCerebellarHemisphere
chr21	45750584	-	1808	11	0.608407	BrainCerebellarHemisphere
chr4	186336381	-	3176	10	0.314861	BrainCerebellarHemisphere
chr1	36564730	-	734	9	1.22616	BrainCerebellarHemisphere
chr19	46841520	+	873	9	1.03093	BrainCerebellarHemisphere
chr20	44515473	-	1069	9	0.841908	BrainCerebellarHemisphere
chr6	150093334	+	55	9	16.3636	BrainCerebellarHemisphere
chrX	151358319	-	13	9	69.2308	BrainCerebellarHemisphere
chr11	105816129	+	11	8	72.7273	BrainCerebellarHemisphere
chr13	110838778	-	127	8	6.29921	BrainCerebellarHemisphere
chr19	58384671	-	8001	6	0.0749906	BrainCerebellarHemisphere
chr1	205628760	-	141	5	3.5461	BrainCerebellarHemisphere
chr19	18260509	+	196	5	2.55102	BrainCerebellarHemisphere
chr22	38120741	+	448	4	0.892857	BrainCerebellarHemisphere
chr13	52604217	+	1645	2	0.121581	BrainCerebellarHemisphere
chr19	58384334	-	8425	2	0.0237389	BrainCerebellarHemisphere
chr19	58384529	-	6714	2	0.0297885	BrainCerebellarHemisphere
chr19	58384647	-	7731	2	0.0258699	BrainCerebellarHemisphere
chr19	58384712	-	7572	2	0.0264131	BrainCerebellarHemisphere
chr12	133682625	+	5272	1	0.0189681	BrainCerebellarHemisphere
chr18	32833465	-	5014	1	0.0199442	BrainCerebellarHemisphere
chr18	32833579	-	5081	1	0.0196812	BrainCerebellarHemisphere
chr18	32833747	-	5627	1	0.0177715	BrainCerebellarHemisphere
chr19	44732632	+	3004	1	0.0332889	BrainCerebellarHemisphere
chr19	58384361	-	7423	1	0.0134716	BrainCerebellarHemisphere
chr19	58384418	-	7441	1	0.0134391	BrainCerebellarHemisphere
chr21	45561057	+	20	1	5	BrainCerebellarHemisphere
chr12	133682595	+	5172	0	0	BrainCerebellarHemisphere
chr12	133682596	+	5204	0	0	BrainCerebellarHemisphere
chr17	34853567	+	702	0	0	BrainCerebellarHemisphere
chr17	43045220	-	11	0	0	BrainCerebellarHemisphere
chr18	32833494	-	4865	0	0	BrainCerebellarHemisphere
chr18	32833495	-	4728	0	0	BrainCerebellarHemisphere
chr18	32833570	-	5390	0	0	BrainCerebellarHemisphere
chr18	32833578	-	5260	0	0	BrainCerebellarHemisphere
chr19	58384194	-	7191	0	0	BrainCerebellarHemisphere
chr19	58384360	-	7550	0	0	BrainCerebellarHemisphere
chr19	58384444	-	6925	0	0	BrainCerebellarHemisphere
chr19	58384445	-	6920	0	0	BrainCerebellarHemisphere
chr19	58384528	-	6932	0	0	BrainCerebellarHemisphere
chr4	95199641	+	4036	0	0	BrainCerebellarHemisphere
chr7	99661979	+	4770	0	0	BrainCerebellarHemisphere
chr7	99661980	+	4841	0	0	BrainCerebellarHemisphere

## Sheet: 2A
ID	Group	Unique	Tissue	A2GEditingIndex
GTEX-1117F	Cerebrovascular Pt	GTEX-1117F-0526-SM-5EGHJ	ArteryTibial	3.06215
GTEX-1117F	Cerebrovascular Pt	GTEX-1117F-0626-SM-5N9CS	ArteryCoronary	2.89763
GTEX-1117F	Cerebrovascular Pt	GTEX-1117F-0726-SM-5GIEN	HeartAtrialAppendage	2.70082
GTEX-111FC	Control	GTEX-111FC-0426-SM-5N9CV	ArteryTibial	3.13924
GTEX-111FC	Control	GTEX-111FC-0626-SM-5N9CU	HeartAtrialAppendage	2.10331
GTEX-111FC	Control	GTEX-111FC-0826-SM-5GZWO	HeartLeftVentricle	1.8094
GTEX-111VG	Cardiac Pt	GTEX-111VG-0326-SM-5GZX7	HeartAtrialAppendage	2.40122
GTEX-111YS	Cerebrovascular Pt	GTEX-111YS-0326-SM-5GZZ3	HeartAtrialAppendage	0.887345
GTEX-111YS	Cerebrovascular Pt	GTEX-111YS-0426-SM-5987O	HeartLeftVentricle	1.06301
GTEX-111YS	Cerebrovascular Pt	GTEX-111YS-0526-SM-5GZXJ	ArteryAorta	1.63948
GTEX-111YS	Cerebrovascular Pt	GTEX-111YS-2226-SM-5987P	ArteryTibial	2.43085
GTEX-1122O	Cerebrovascular Pt	GTEX-1122O-0426-SM-5H12G	ArteryCoronary	1.73388
GTEX-1122O	Cerebrovascular Pt	GTEX-1122O-0626-SM-5N9B9	HeartAtrialAppendage	0.960103
GTEX-1122O	Cerebrovascular Pt	GTEX-1122O-0826-SM-5GICV	HeartLeftVentricle	0.850871
GTEX-1122O	Cerebrovascular Pt	GTEX-1122O-1126-SM-5NQ8X	ArteryAorta	1.46639
GTEX-1128S	Cerebrovascular Pt	GTEX-1128S-0326-SM-5GZZF	ArteryAorta	3.94082
GTEX-1128S	Cerebrovascular Pt	GTEX-1128S-2526-SM-5H11N	ArteryTibial	2.79972
GTEX-113IC	Control	GTEX-113IC-0426-SM-5HL5O	ArteryTibial	1.50036
GTEX-117XS	Control	GTEX-117XS-0426-SM-5GZZN	ArteryAorta	4.00329
GTEX-117XS	Control	GTEX-117XS-0726-SM-5H131	HeartAtrialAppendage	1.89316
GTEX-117YW	Cardiac Pt	GTEX-117YW-0226-SM-5N9CM	ArteryAorta	4.27709
GTEX-117YW	Cardiac Pt	GTEX-117YW-0326-SM-5N9CY	HeartLeftVentricle	2.109
GTEX-117YW	Cardiac Pt	GTEX-117YW-0426-SM-5GZZZ	HeartAtrialAppendage	2.07627
GTEX-117YW	Cardiac Pt	GTEX-117YW-2726-SM-5GZZT	ArteryTibial	2.55076
GTEX-117YX	Cerebrovascular Pt	GTEX-117YX-0626-SM-5EGJI	HeartAtrialAppendage	1.04261
GTEX-117YX	Cerebrovascular Pt	GTEX-117YX-1126-SM-5H128	HeartLeftVentricle	0.929789
GTEX-117YX	Cerebrovascular Pt	GTEX-117YX-1726-SM-5GZZS	ArteryCoronary	1.13934
GTEX-117YX	Cerebrovascular Pt	GTEX-117YX-2626-SM-5EQ53	ArteryTibial	2.49716
GTEX-1192W	Cardiac Pt	GTEX-1192W-0226-SM-5EGGT	HeartAtrialAppendage	2.15524
GTEX-1192X	Control	GTEX-1192X-0726-SM-5987R	HeartAtrialAppendage	1.97385
GTEX-11DXW	Cardiac Pt	GTEX-11DXW-0526-SM-5H127	ArteryTibial	2.94392
GTEX-11DXX	Cerebrovascular Pt	GTEX-11DXX-0326-SM-5PNWC	HeartLeftVentricle	0.915375
GTEX-11DXX	Cerebrovascular Pt	GTEX-11DXX-0426-SM-5EQ5F	ArteryAorta	1.60071
GTEX-11DXX	Cerebrovascular Pt	GTEX-11DXX-0526-SM-5PNVR	HeartAtrialAppendage	0.894808
GTEX-11DXX	Cerebrovascular Pt	GTEX-11DXX-0826-SM-5GZZP	ArteryCoronary	1.5607
GTEX-11DXX	Cerebrovascular Pt	GTEX-11DXX-2626-SM-5Q5A3	ArteryTibial	2.23313
GTEX-11DXY	Cardiac Pt	GTEX-11DXY-0826-SM-5EGGR	HeartLeftVentricle	1.59
GTEX-11DXY	Cardiac Pt	GTEX-11DXY-1026-SM-5987V	HeartAtrialAppendage	2.24707
GTEX-11DXY	Cardiac Pt	GTEX-11DXY-1126-SM-5987W	ArteryCoronary	3.18726
GTEX-11DXZ	Control	GTEX-11DXZ-0326-SM-5EGH1	HeartAtrialAppendage	1.38177
GTEX-11DXZ	Control	GTEX-11DXZ-0426-SM-5987Y	ArteryAorta	2.28596
GTEX-11DXZ	Control	GTEX-11DXZ-0526-SM-5GU7J	ArteryCoronary	2.42577
GTEX-11DXZ	Control	GTEX-11DXZ-0626-SM-5GU77	HeartLeftVentricle	1.28846
GTEX-11DXZ	Control	GTEX-11DXZ-2626-SM-59882	ArteryTibial	2.90243
GTEX-11DYG	Cardiac Pt	GTEX-11DYG-0926-SM-5EGGW	ArteryCoronary	3.74219
GTEX-11DYG	Cardiac Pt	GTEX-11DYG-1026-SM-5A5JQ	HeartAtrialAppendage	2.11767
GTEX-11DYG	Cardiac Pt	GTEX-11DYG-1226-SM-5N9DC	ArteryAorta	4.01248
GTEX-11EI6	Cerebrovascular Pt	GTEX-11EI6-0526-SM-5985S	ArteryTibial	3.37408
GTEX-11EM3	Control	GTEX-11EM3-0226-SM-5985Y	ArteryAorta	1.64451
GTEX-11EM3	Control	GTEX-11EM3-0426-SM-5N9BZ	HeartAtrialAppendage	0.886704
GTEX-11EM3	Control	GTEX-11EM3-0526-SM-5H12N	ArteryCoronary	1.47195
GTEX-11EM3	Control	GTEX-11EM3-0626-SM-5H12Z	HeartLeftVentricle	0.611925
GTEX-11EM3	Control	GTEX-11EM3-2226-SM-5H11Y	ArteryTibial	2.56259
GTEX-11EMC	Control	GTEX-11EMC-0726-SM-5EGJO	HeartLeftVentricle	1.60099
GTEX-11EMC	Control	GTEX-11EMC-0826-SM-59862	HeartAtrialAppendage	2.06672
GTEX-11EMC	Control	GTEX-11EMC-0926-SM-59863	ArteryAorta	3.99223
GTEX-11EMC	Control	GTEX-11EMC-3026-SM-5EQ4R	ArteryTibial	3.7596
GTEX-11EQ8	Cerebrovascular Pt	GTEX-11EQ8-0426-SM-5N9DP	ArteryTibial	3.02726
GTEX-11EQ8	Cerebrovascular Pt	GTEX-11EQ8-1326-SM-5EGJQ	HeartAtrialAppendage	2.46843
GTEX-11EQ9	Cerebrovascular Pt	GTEX-11EQ9-2226-SM-5987H	ArteryTibial	2.20827
GTEX-11GS4	Control	GTEX-11GS4-0326-SM-5N9F7	ArteryAorta	4.10833
GTEX-11GS4	Control	GTEX-11GS4-0426-SM-5N9CD	HeartAtrialAppendage	2.01787
GTEX-11GS4	Control	GTEX-11GS4-0526-SM-5A5KQ	HeartLeftVentricle	2.09958
GTEX-11GS4	Control	GTEX-11GS4-0626-SM-5A5LC	ArteryCoronary	3.14439
GTEX-11GS4	Control	GTEX-11GS4-2926-SM-5A5LF	ArteryTibial	2.79139
GTEX-11GSP	Cardiac Pt	GTEX-11GSP-1126-SM-5A5LM	ArteryAorta	3.53707
GTEX-11GSP	Cardiac Pt	GTEX-11GSP-1226-SM-5985M	HeartAtrialAppendage	2.18424
GTEX-11GSP	Cardiac Pt	GTEX-11GSP-1326-SM-5A5KY	HeartLeftVentricle	1.73734
GTEX-11GSP	Cardiac Pt	GTEX-11GSP-2926-SM-5N9C2	ArteryTibial	2.88309
GTEX-11I78	Cerebrovascular Pt	GTEX-11I78-0726-SM-5A5M1	ArteryAorta	1.54024
GTEX-11I78	Cerebrovascular Pt	GTEX-11I78-0826-SM-5A5K4	HeartLeftVentricle	0.825031
GTEX-11I78	Cerebrovascular Pt	GTEX-11I78-1026-SM-5HL74	ArteryCoronary	1.53719
GTEX-11I78	Cerebrovascular Pt	GTEX-11I78-2326-SM-5Q5AH	ArteryTibial	2.28075
GTEX-11ILO	Cerebrovascular Pt	GTEX-11ILO-0526-SM-5N9DF	ArteryTibial	2.80355
GTEX-11ILO	Cerebrovascular Pt	GTEX-11ILO-2526-SM-5A5LQ	HeartAtrialAppendage	1.63918
GTEX-11LCK	Control	GTEX-11LCK-0726-SM-5PNYC	ArteryAorta	1.93725
GTEX-11LCK	Control	GTEX-11LCK-0826-SM-5PNYD	HeartAtrialAppendage	1.19981
GTEX-11LCK	Control	GTEX-11LCK-0926-SM-5A5KA	HeartLeftVentricle	1.07719
GTEX-11LCK	Control	GTEX-11LCK-1426-SM-5HL5R	ArteryTibial	2.90527
GTEX-11NUK	Cardiac Pt	GTEX-11NUK-0526-SM-5A5L5	ArteryTibial	3.3527
GTEX-11NUK	Cardiac Pt	GTEX-11NUK-0726-SM-5A5ME	ArteryAorta	4.10088
GTEX-11NUK	Cardiac Pt	GTEX-11NUK-0926-SM-5HL57	HeartAtrialAppendage	2.56838
GTEX-11NV4	Control	GTEX-11NV4-0526-SM-5N9BF	ArteryTibial	2.82761
GTEX-11NV4	Control	GTEX-11NV4-0826-SM-5BC4S	HeartAtrialAppendage	2.08315
GTEX-11O72	Cardiac Pt	GTEX-11O72-0426-SM-5BC5B	ArteryTibial	3.62401
GTEX-11O72	Cardiac Pt	GTEX-11O72-1026-SM-5986B	HeartAtrialAppendage	1.79504
GTEX-11O72	Cardiac Pt	GTEX-11O72-1126-SM-5N9E2	HeartLeftVentricle	1.7408
GTEX-11OC5	Cerebrovascular Pt	GTEX-11OC5-0426-SM-5Q5AR	ArteryTibial	2.32809
GTEX-11ONC	Control	GTEX-11ONC-0126-SM-5PNW6	HeartLeftVentricle	1.21071
GTEX-11ONC	Control	GTEX-11ONC-0926-SM-5BC5E	ArteryAorta	3.94997
GTEX-11ONC	Control	GTEX-11ONC-1026-SM-5GU64	HeartAtrialAppendage	1.80439
GTEX-11ONC	Control	GTEX-11ONC-1126-SM-5GU6G	ArteryCoronary	3.30519
GTEX-11ONC	Control	GTEX-11ONC-2726-SM-5N9DZ	ArteryTibial	3.34872
GTEX-11P7K	Control	GTEX-11P7K-2326-SM-5EGKZ	ArteryTibial	2.49978
GTEX-11P81	Control	GTEX-11P81-0326-SM-5HL6B	ArteryAorta	1.95141
GTEX-11P81	Control	GTEX-11P81-0526-SM-59873	HeartAtrialAppendage	1.20131
GTEX-11P81	Control	GTEX-11P81-2726-SM-59876	ArteryTibial	2.96685
GTEX-11P82	Control	GTEX-11P82-0126-SM-5HL72	ArteryAorta	1.71353
GTEX-11TT1	Control	GTEX-11TT1-1226-SM-5Q5AV	ArteryAorta	1.33597
GTEX-11TT1	Control	GTEX-11TT1-1326-SM-5PNYM	HeartLeftVentricle	0.771929
GTEX-11TT1	Control	GTEX-11TT1-1426-SM-5EGIA	HeartAtrialAppendage	0.967267
GTEX-11TT1	Control	GTEX-11TT1-1526-SM-5EQKU	ArteryCoronary	1.44276
GTEX-11TT1	Control	GTEX-11TT1-2726-SM-5LU8L	ArteryTibial	2.13895
GTEX-11TUW	Cardiac Pt	GTEX-11TUW-0926-SM-5EQMW	ArteryAorta	4.07347
GTEX-11TUW	Cardiac Pt	GTEX-11TUW-1026-SM-5GU7D	HeartLeftVentricle	1.32764
GTEX-11TUW	Cardiac Pt	GTEX-11TUW-1126-SM-5EQKJ	HeartAtrialAppendage	1.67623
GTEX-11TUW	Cardiac Pt	GTEX-11TUW-2926-SM-5BC59	ArteryTibial	2.48316
GTEX-11UD2	Control	GTEX-11UD2-0526-SM-5GU69	ArteryTibial	2.87816
GTEX-11UD2	Control	GTEX-11UD2-0826-SM-5EQKS	ArteryAorta	3.36226
GTEX-11UD2	Control	GTEX-11UD2-0926-SM-5CVL6	HeartAtrialAppendage	1.92382
GTEX-11UD2	Control	GTEX-11UD2-1126-SM-5EQM6	ArteryCoronary	3.39541
GTEX-11VI4	Control	GTEX-11VI4-2026-SM-5CVLJ	ArteryTibial	2.50757
GTEX-11WQC	Control	GTEX-11WQC-2726-SM-5CVLG	ArteryTibial	3.61183
GTEX-11WQK	Control	GTEX-11WQK-0226-SM-5EQLI	HeartAtrialAppendage	1.85728
GTEX-11WQK	Control	GTEX-11WQK-0326-SM-5EQL1	ArteryAorta	4.6681
GTEX-11XUK	Cerebrovascular Pt	GTEX-11XUK-2426-SM-5GU72	ArteryTibial	3.00556
GTEX-11ZTS	Cardiac Pt	GTEX-11ZTS-0326-SM-5EQKP	ArteryTibial	3.38957
GTEX-11ZTS	Cardiac Pt	GTEX-11ZTS-0826-SM-5EQ49	ArteryAorta	3.72766
GTEX-11ZTS	Cardiac Pt	GTEX-11ZTS-1026-SM-5LU8O	ArteryCoronary	3.75286
GTEX-11ZTT	Cerebrovascular Pt	GTEX-11ZTT-0426-SM-5EQLK	ArteryCoronary	1.37297
GTEX-11ZTT	Cerebrovascular Pt	GTEX-11ZTT-0526-SM-5EQLA	HeartAtrialAppendage	1.04819
GTEX-11ZUS	Control	GTEX-11ZUS-0226-SM-5FQT8	HeartLeftVentricle	1.61378
GTEX-11ZUS	Control	GTEX-11ZUS-0326-SM-5EQ4W	HeartAtrialAppendage	2.18351
GTEX-11ZUS	Control	GTEX-11ZUS-0526-SM-59884	ArteryCoronary	3.26921
GTEX-11ZUS	Control	GTEX-11ZUS-1326-SM-5FQUC	ArteryTibial	2.67756
GTEX-11ZVC	Control	GTEX-11ZVC-0326-SM-5CVLC	ArteryAorta	3.95491
GTEX-11ZVC	Control	GTEX-11ZVC-0426-SM-5CVLD	HeartLeftVentricle	1.47557
GTEX-11ZVC	Control	GTEX-11ZVC-0526-SM-5N9G1	HeartAtrialAppendage	2.2078
GTEX-11ZVC	Control	GTEX-11ZVC-2926-SM-5986H	ArteryTibial	3.07193
GTEX-1211K	Cerebrovascular Pt	GTEX-1211K-0226-SM-59HJY	HeartAtrialAppendage	0.848577
GTEX-1211K	Cerebrovascular Pt	GTEX-1211K-0326-SM-5FQT1	ArteryAorta	1.55566
GTEX-1211K	Cerebrovascular Pt	GTEX-1211K-0626-SM-5FQUZ	HeartLeftVentricle	0.74339
GTEX-1211K	Cerebrovascular Pt	GTEX-1211K-2426-SM-59HL8	ArteryTibial	2.53974
GTEX-12126	Control	GTEX-12126-0726-SM-5FQTX	ArteryTibial	2.16953
GTEX-1212Z	Control	GTEX-1212Z-0626-SM-5FQTB	HeartLeftVentricle	1.49117
GTEX-1212Z	Control	GTEX-1212Z-0726-SM-5EGI5	HeartAtrialAppendage	1.6734
GTEX-1212Z	Control	GTEX-1212Z-0826-SM-5EQ51	ArteryAorta	4.23836
GTEX-1212Z	Control	GTEX-1212Z-2826-SM-59HJ5	ArteryTibial	3.41634
GTEX-12584	Cardiac Pt	GTEX-12584-0426-SM-5FQTT	ArteryTibial	4.14083
GTEX-12584	Cardiac Pt	GTEX-12584-0926-SM-5FQTN	HeartLeftVentricle	1.48915
GTEX-12584	Cardiac Pt	GTEX-12584-1026-SM-59HK3	HeartAtrialAppendage	2.45529
GTEX-12696	Cardiac Pt	GTEX-12696-0426-SM-5EGL5	ArteryAorta	3.45714
GTEX-12696	Cardiac Pt	GTEX-12696-0526-SM-5EQ3Z	ArteryCoronary	3.56271
GTEX-12696	Cardiac Pt	GTEX-12696-1126-SM-5FQTI	HeartLeftVentricle	1.4885
GTEX-12696	Cardiac Pt	GTEX-12696-1226-SM-5FQSM	HeartAtrialAppendage	1.97169
GTEX-12696	Cardiac Pt	GTEX-12696-2726-SM-5FQUL	ArteryTibial	2.57337
GTEX-1269C	Control	GTEX-1269C-0826-SM-5N9EM	HeartLeftVentricle	1.72596
GTEX-1269C	Control	GTEX-1269C-2826-SM-5EQ5O	ArteryTibial	3.69746
GTEX-12BJ1	Cerebrovascular Pt	GTEX-12BJ1-0126-SM-5LU9P	ArteryAorta	1.46671
GTEX-12BJ1	Cerebrovascular Pt	GTEX-12BJ1-0226-SM-5LUA2	HeartLeftVentricle	0.934827
GTEX-12BJ1	Cerebrovascular Pt	GTEX-12BJ1-0326-SM-5FQUB	HeartAtrialAppendage	0.853541
GTEX-12BJ1	Cerebrovascular Pt	GTEX-12BJ1-2726-SM-5HL9M	ArteryTibial	3.08336
GTEX-12C56	Control	GTEX-12C56-0226-SM-5N9FB	ArteryAorta	1.7353
GTEX-12C56	Control	GTEX-12C56-2026-SM-5FQSI	ArteryTibial	1.99443
GTEX-12KS4	Cardiac Pt	GTEX-12KS4-0626-SM-5PNY4	ArteryAorta	3.83812
GTEX-12WS9	Cardiac Pt	GTEX-12WS9-0526-SM-5FQT5	ArteryTibial	2.61864
GTEX-12WS9	Cardiac Pt	GTEX-12WS9-0826-SM-59HJX	HeartAtrialAppendage	2.05315
GTEX-12WSA	Cardiac Pt	GTEX-12WSA-1126-SM-5EGKU	HeartAtrialAppendage	2.46373
GTEX-12WSC	Cardiac Pt	GTEX-12WSC-0526-SM-5BC5X	ArteryTibial	3.3026
GTEX-12WSC	Cardiac Pt	GTEX-12WSC-0926-SM-5EQ63	ArteryCoronary	3.88255
GTEX-12WSC	Cardiac Pt	GTEX-12WSC-1026-SM-5EQ5Y	HeartAtrialAppendage	2.39994
GTEX-12WSC	Cardiac Pt	GTEX-12WSC-1126-SM-5EQ4G	HeartLeftVentricle	2.23945
GTEX-12WSD	Cardiac Pt	GTEX-12WSD-1026-SM-5EQ42	ArteryCoronary	3.57549
GTEX-12WSD	Cardiac Pt	GTEX-12WSD-1126-SM-5EGJD	HeartLeftVentricle	1.27215
GTEX-12WSD	Cardiac Pt	GTEX-12WSD-1226-SM-5HL9Q	HeartAtrialAppendage	1.80978
GTEX-12WSD	Cardiac Pt	GTEX-12WSD-1326-SM-5GCNU	ArteryAorta	3.71
GTEX-12WSE	Control	GTEX-12WSE-0926-SM-5S2VX	HeartAtrialAppendage	2.014
GTEX-12WSG	Control	GTEX-12WSG-0526-SM-5FQTH	HeartLeftVentricle	1.36302
GTEX-12WSG	Control	GTEX-12WSG-1226-SM-5EQ4C	HeartAtrialAppendage	1.6918
GTEX-12WSH	Control	GTEX-12WSH-2826-SM-5GCP5	ArteryTibial	3.09185
GTEX-12WSI	Control	GTEX-12WSI-0426-SM-5EQ5J	HeartAtrialAppendage	1.89868
GTEX-12WSK	Cerebrovascular Pt	GTEX-12WSK-0426-SM-5GCNS	ArteryAorta	1.87639
GTEX-12WSK	Cerebrovascular Pt	GTEX-12WSK-0526-SM-5CVNA	HeartAtrialAppendage	0.951739
GTEX-12WSK	Cerebrovascular Pt	GTEX-12WSK-0626-SM-5LZUJ	HeartLeftVentricle	0.841669
GTEX-12WSK	Cerebrovascular Pt	GTEX-12WSK-0726-SM-5LZUV	ArteryCoronary	1.8143
GTEX-12WSK	Cerebrovascular Pt	GTEX-12WSK-2726-SM-5CVND	ArteryTibial	2.48264
GTEX-12WSL	Cardiac Pt	GTEX-12WSL-0926-SM-5N9EK	ArteryCoronary	1.4448
GTEX-12WSL	Cardiac Pt	GTEX-12WSL-2626-SM-5GCNV	ArteryTibial	2.62162
GTEX-12WSM	Cardiac Pt	GTEX-12WSM-0526-SM-5GCO8	ArteryTibial	2.5818
GTEX-12WSN	Control	GTEX-12WSN-0226-SM-5DUXH	HeartAtrialAppendage	1.07349
GTEX-12WSN	Control	GTEX-12WSN-0326-SM-5GCP6	ArteryAorta	2.06048
GTEX-12WSN	Control	GTEX-12WSN-2726-SM-5LZUK	ArteryTibial	3.04251
GTEX-12ZZW	Cardiac Pt	GTEX-12ZZW-0426-SM-5GCO9	ArteryTibial	2.58726
GTEX-12ZZW	Cardiac Pt	GTEX-12ZZW-1026-SM-5GCMM	HeartLeftVentricle	2.06317
GTEX-12ZZX	Control	GTEX-12ZZX-0526-SM-5DUW6	ArteryTibial	2.7514
GTEX-12ZZX	Control	GTEX-12ZZX-0626-SM-5EQ46	ArteryCoronary	3.23283
GTEX-12ZZX	Control	GTEX-12ZZX-0726-SM-5EGKA	HeartAtrialAppendage	2.2398
GTEX-12ZZX	Control	GTEX-12ZZX-1026-SM-5LZUW	ArteryAorta	4.13631
GTEX-12ZZY	Cardiac Pt	GTEX-12ZZY-0526-SM-5EQ5H	ArteryTibial	2.54005
GTEX-12ZZY	Cardiac Pt	GTEX-12ZZY-1126-SM-5DUWQ	HeartLeftVentricle	1.45841
GTEX-12ZZY	Cardiac Pt	GTEX-12ZZY-1226-SM-5GCNK	HeartAtrialAppendage	2.0085
GTEX-12ZZY	Cardiac Pt	GTEX-12ZZY-1326-SM-5GCNW	ArteryAorta	3.62655
GTEX-12ZZZ	Control	GTEX-12ZZZ-1726-SM-59HK5	HeartLeftVentricle	2.07328
GTEX-13111	Cerebrovascular Pt	GTEX-13111-0526-SM-5LZVF	ArteryAorta	1.75078
GTEX-13111	Cerebrovascular Pt	GTEX-13111-2126-SM-5LZU2	ArteryTibial	2.16014
GTEX-13112	Control	GTEX-13112-0426-SM-5PNVC	HeartLeftVentricle	1.84006
GTEX-13112	Control	GTEX-13112-0526-SM-5EQ4S	HeartAtrialAppendage	2.18835
GTEX-13113	Cerebrovascular Pt	GTEX-13113-0526-SM-5GCN2	ArteryAorta	2.09733
GTEX-13113	Cerebrovascular Pt	GTEX-13113-2126-SM-5EQ4U	ArteryTibial	2.82196
GTEX-1313W	Control	GTEX-1313W-1026-SM-5EQ5I	ArteryAorta	4.00903
GTEX-1313W	Control	GTEX-1313W-1126-SM-5EQ5U	HeartAtrialAppendage	2.4754
GTEX-1313W	Control	GTEX-1313W-1426-SM-5KLZU	HeartLeftVentricle	1.63736
GTEX-1314G	Cerebrovascular Pt	GTEX-1314G-0126-SM-5LZUL	HeartLeftVentricle	1.45038
GTEX-1314G	Cerebrovascular Pt	GTEX-1314G-1926-SM-5BC6F	ArteryTibial	2.97128
GTEX-131XE	Cardiac Pt	GTEX-131XE-0526-SM-5K7YT	HeartAtrialAppendage	1.58743
GTEX-131XE	Cardiac Pt	GTEX-131XE-0626-SM-5HL98	HeartLeftVentricle	1.34448
GTEX-131XE	Cardiac Pt	GTEX-131XE-2626-SM-5PNYY	ArteryTibial	2.94706
GTEX-131XF	Cerebrovascular Pt	GTEX-131XF-0326-SM-5DUVR	HeartLeftVentricle	0.992218
GTEX-131XF	Cerebrovascular Pt	GTEX-131XF-0426-SM-5HL7U	HeartAtrialAppendage	0.83863
GTEX-131XF	Cerebrovascular Pt	GTEX-131XF-0526-SM-5HL87	ArteryCoronary	1.2521
GTEX-131XF	Cerebrovascular Pt	GTEX-131XF-0626-SM-5GIDS	ArteryAorta	1.62546
GTEX-131XF	Cerebrovascular Pt	GTEX-131XF-2526-SM-5EQ68	ArteryTibial	2.73757
GTEX-131XG	Cerebrovascular Pt	GTEX-131XG-0526-SM-5DUWF	HeartAtrialAppendage	0.864002
GTEX-131XG	Cerebrovascular Pt	GTEX-131XG-0626-SM-5GCMP	HeartLeftVentricle	0.720904
GTEX-131XG	Cerebrovascular Pt	GTEX-131XG-0826-SM-5LZVS	ArteryCoronary	1.31705
GTEX-131XG	Cerebrovascular Pt	GTEX-131XG-2226-SM-5DUXS	ArteryTibial	2.10275
GTEX-131XH	Cardiac Pt	GTEX-131XH-0226-SM-5LZVB	HeartLeftVentricle	1.45209
GTEX-131XH	Cardiac Pt	GTEX-131XH-2426-SM-5PNZ6	ArteryTibial	2.22887
GTEX-131XW	Cardiac Pt	GTEX-131XW-0226-SM-5IJCA	ArteryTibial	2.40953
GTEX-131XW	Cardiac Pt	GTEX-131XW-2226-SM-5PNY1	ArteryAorta	3.78898
GTEX-131YS	Cardiac Pt	GTEX-131YS-0426-SM-5EQ4J	ArteryTibial	2.86661
GTEX-131YS	Cardiac Pt	GTEX-131YS-0826-SM-5PNYV	HeartAtrialAppendage	1.91688
GTEX-131YS	Cardiac Pt	GTEX-131YS-1126-SM-5N9FQ	ArteryAorta	4.18495
GTEX-131YS	Cardiac Pt	GTEX-131YS-1226-SM-5K7VE	ArteryCoronary	3.61196
GTEX-132AR	Control	GTEX-132AR-0726-SM-5EQ6J	ArteryTibial	2.12185
GTEX-132AR	Control	GTEX-132AR-1326-SM-5K7YC	ArteryCoronary	1.58778
GTEX-132AR	Control	GTEX-132AR-1926-SM-5EGK5	HeartAtrialAppendage	1.25834
GTEX-132AR	Control	GTEX-132AR-2026-SM-5IJG4	HeartLeftVentricle	1.22635
GTEX-132AR	Control	GTEX-132AR-2126-SM-5K7XG	ArteryAorta	2.32286
GTEX-132NY	Control	GTEX-132NY-0626-SM-5L3D9	ArteryTibial	2.86435
GTEX-132NY	Control	GTEX-132NY-1426-SM-5J1MJ	HeartAtrialAppendage	1.9091
GTEX-132NY	Control	GTEX-132NY-1726-SM-5EGKK	HeartLeftVentricle	1.64154
GTEX-132Q8	Control	GTEX-132Q8-0526-SM-5IJBQ	ArteryTibial	4.35939
GTEX-132Q8	Control	GTEX-132Q8-1126-SM-5K7XS	HeartAtrialAppendage	2.29896
GTEX-132QS	Cerebrovascular Pt	GTEX-132QS-0426-SM-5KLZ6	HeartLeftVentricle	0.920845
GTEX-132QS	Cerebrovascular Pt	GTEX-132QS-0526-SM-5IJC7	HeartAtrialAppendage	1.01153
GTEX-1339X	Cardiac Pt	GTEX-1339X-0326-SM-5K7Z8	HeartAtrialAppendage	0.932139
GTEX-1339X	Cardiac Pt	GTEX-1339X-0426-SM-5KLZY	HeartLeftVentricle	0.9595
GTEX-1339X	Cardiac Pt	GTEX-1339X-0526-SM-5KLYW	ArteryAorta	1.64719
GTEX-1339X	Cardiac Pt	GTEX-1339X-2626-SM-5K7YX	ArteryTibial	1.96775
GTEX-133LE	Control	GTEX-133LE-0226-SM-5PNY3	ArteryAorta	1.94747
GTEX-133LE	Control	GTEX-133LE-2226-SM-5IFGU	ArteryTibial	2.8022
GTEX-1399R	Cerebrovascular Pt	GTEX-1399R-0626-SM-5K7UZ	ArteryAorta	1.87146
GTEX-1399R	Cerebrovascular Pt	GTEX-1399R-1726-SM-5K7YJ	HeartAtrialAppendage	1.11657
GTEX-1399R	Cerebrovascular Pt	GTEX-1399R-1826-SM-5J2M9	ArteryCoronary	1.84973
GTEX-1399R	Cerebrovascular Pt	GTEX-1399R-1926-SM-5K7X8	HeartLeftVentricle	0.938215
GTEX-1399R	Cerebrovascular Pt	GTEX-1399R-2326-SM-5PNYT	ArteryTibial	1.85984
GTEX-1399S	Cerebrovascular Pt	GTEX-1399S-0826-SM-5KM23	HeartAtrialAppendage	0.854381
GTEX-1399S	Cerebrovascular Pt	GTEX-1399S-0926-SM-5PNVQ	ArteryCoronary	1.30055
GTEX-1399S	Cerebrovascular Pt	GTEX-1399S-1026-SM-5KLZ9	HeartLeftVentricle	0.873546
GTEX-1399S	Cerebrovascular Pt	GTEX-1399S-2626-SM-5L3DU	ArteryTibial	2.03636
GTEX-1399T	Cardiac Pt	GTEX-1399T-0426-SM-5PNVJ	HeartLeftVentricle	1.57078
GTEX-1399T	Cardiac Pt	GTEX-1399T-0526-SM-5J1NC	ArteryAorta	4.23139
GTEX-1399T	Cardiac Pt	GTEX-1399T-0726-SM-5J1MH	HeartAtrialAppendage	2.36022
GTEX-1399T	Cardiac Pt	GTEX-1399T-2626-SM-5L3E4	ArteryTibial	3.17511
GTEX-1399U	Cerebrovascular Pt	GTEX-1399U-0426-SM-5K7UU	ArteryAorta	1.80818
GTEX-1399U	Cerebrovascular Pt	GTEX-1399U-0526-SM-5K7YM	HeartLeftVentricle	1.10409
GTEX-1399U	Cerebrovascular Pt	GTEX-1399U-0626-SM-5J1NZ	ArteryCoronary	1.43954
GTEX-1399U	Cerebrovascular Pt	GTEX-1399U-0726-SM-5KM1D	HeartAtrialAppendage	1.02481
GTEX-139D8	Control	GTEX-139D8-1226-SM-5L3ED	ArteryAorta	3.88554
GTEX-139T6	Control	GTEX-139T6-1826-SM-5KM2E	ArteryTibial	2.56631
GTEX-139T8	Control	GTEX-139T8-0426-SM-5K7VC	ArteryTibial	3.79302
GTEX-139TS	Control	GTEX-139TS-0226-SM-5K7W5	ArteryAorta	3.2551
GTEX-139TT	Control	GTEX-139TT-0526-SM-5J1NN	ArteryTibial	2.50504
GTEX-139TU	Cardiac Pt	GTEX-139TU-1126-SM-5J1NY	ArteryAorta	3.81496
GTEX-139TU	Cardiac Pt	GTEX-139TU-1926-SM-5J2OC	HeartAtrialAppendage	2.33011
GTEX-139UC	Cardiac Pt	GTEX-139UC-0426-SM-5K7UR	HeartLeftVentricle	1.51063
GTEX-139UW	Cardiac Pt	GTEX-139UW-0426-SM-5K7V4	ArteryAorta	3.42748
GTEX-139YR	Control	GTEX-139YR-0526-SM-5L3DG	HeartAtrialAppendage	1.30145
GTEX-139YR	Control	GTEX-139YR-0626-SM-5IJBT	ArteryAorta	2.27185
GTEX-139YR	Control	GTEX-139YR-0826-SM-5LZXY	HeartLeftVentricle	0.855594
GTEX-139YR	Control	GTEX-139YR-2726-SM-5K7VV	ArteryTibial	3.7252
GTEX-13CF2	Control	GTEX-13CF2-0226-SM-5L3DV	HeartAtrialAppendage	2.26321
GTEX-13CF2	Control	GTEX-13CF2-0426-SM-5KM1H	HeartLeftVentricle	1.35762
GTEX-13CF3	Cerebrovascular Pt	GTEX-13CF3-0526-SM-5IJBV	ArteryAorta	1.57923
GTEX-13CF3	Cerebrovascular Pt	GTEX-13CF3-0626-SM-5J1NO	ArteryCoronary	1.82418
GTEX-13CF3	Cerebrovascular Pt	GTEX-13CF3-0726-SM-5J2MY	HeartLeftVentricle	0.879939
GTEX-13CF3	Cerebrovascular Pt	GTEX-13CF3-0826-SM-5LZYZ	HeartAtrialAppendage	1.00999
GTEX-13CF3	Cerebrovascular Pt	GTEX-13CF3-2226-SM-5J2MX	ArteryTibial	2.16706
GTEX-13D11	Cerebrovascular Pt	GTEX-13D11-1426-SM-5K7Y9	ArteryAorta	1.73779
GTEX-13D11	Cerebrovascular Pt	GTEX-13D11-1526-SM-5J2NA	HeartAtrialAppendage	0.938372
GTEX-13D11	Cerebrovascular Pt	GTEX-13D11-1726-SM-5IFGQ	HeartLeftVentricle	0.845219
GTEX-13D11	Cerebrovascular Pt	GTEX-13D11-2726-SM-5K7V7	ArteryTibial	2.39047
GTEX-13FH7	Cerebrovascular Pt	GTEX-13FH7-0326-SM-5J1MR	ArteryAorta	1.4559
GTEX-13FH7	Cerebrovascular Pt	GTEX-13FH7-0426-SM-5KM4M	ArteryCoronary	1.36181
GTEX-13FH7	Cerebrovascular Pt	GTEX-13FH7-0826-SM-5J2NW	HeartAtrialAppendage	0.980774
GTEX-13FH7	Cerebrovascular Pt	GTEX-13FH7-0926-SM-5J2MR	HeartLeftVentricle	0.915184
GTEX-13FH7	Cerebrovascular Pt	GTEX-13FH7-2326-SM-5KM1E	ArteryTibial	1.94337
GTEX-13FHO	Control	GTEX-13FHO-1226-SM-5L3EF	HeartAtrialAppendage	2.2162
GTEX-13FHO	Control	GTEX-13FHO-1626-SM-5IJGB	ArteryAorta	4.40351
GTEX-13FHP	Control	GTEX-13FHP-0426-SM-5J1O5	ArteryTibial	3.23867
GTEX-13FHP	Control	GTEX-13FHP-0826-SM-5K7V5	HeartAtrialAppendage	2.19544
GTEX-13FHP	Control	GTEX-13FHP-1026-SM-5K7Y2	HeartLeftVentricle	1.8191
GTEX-13FHP	Control	GTEX-13FHP-1126-SM-5IJDO	ArteryCoronary	2.97884
GTEX-13FLV	Cardiac Pt	GTEX-13FLV-0926-SM-5L3DZ	HeartLeftVentricle	1.81242
GTEX-13FLV	Cardiac Pt	GTEX-13FLV-1426-SM-5J1N4	ArteryAorta	3.16761
GTEX-13FTW	Cerebrovascular Pt	GTEX-13FTW-0826-SM-5K7XR	HeartAtrialAppendage	0.81148
GTEX-13FTW	Cerebrovascular Pt	GTEX-13FTW-0926-SM-5J2NJ	ArteryCoronary	1.41182
GTEX-13FTW	Cerebrovascular Pt	GTEX-13FTW-1026-SM-5L3E3	HeartLeftVentricle	0.771984
GTEX-13FTW	Cerebrovascular Pt	GTEX-13FTW-2226-SM-5J1OH	ArteryTibial	3.08123
GTEX-13FTX	Control	GTEX-13FTX-0226-SM-5K7TX	ArteryAorta	1.92847
GTEX-13FTX	Control	GTEX-13FTX-2226-SM-5J1OP	ArteryTibial	3.38229
GTEX-13FTY	Control	GTEX-13FTY-0426-SM-5IJC2	ArteryTibial	3.49348
GTEX-13FTZ	Cerebrovascular Pt	GTEX-13FTZ-0126-SM-5K7V3	ArteryAorta	4.57819
GTEX-13FTZ	Cerebrovascular Pt	GTEX-13FTZ-0226-SM-5K7X6	HeartLeftVentricle	1.42617
GTEX-13FTZ	Cerebrovascular Pt	GTEX-13FTZ-0326-SM-5J1O1	HeartAtrialAppendage	3.44906
GTEX-13FXS	Control	GTEX-13FXS-1126-SM-5IJBB	ArteryCoronary	3.81846
GTEX-13G51	Control	GTEX-13G51-2926-SM-5IJDL	ArteryTibial	2.68198
GTEX-13JUV	Cerebrovascular Pt	GTEX-13JUV-0226-SM-5IJCC	HeartAtrialAppendage	2.28219
GTEX-13JUV	Cerebrovascular Pt	GTEX-13JUV-2426-SM-5J1NS	ArteryTibial	3.17012
GTEX-13JVG	Cardiac Pt	GTEX-13JVG-0426-SM-5MR59	ArteryTibial	2.94083
GTEX-13JVG	Cardiac Pt	GTEX-13JVG-1126-SM-5KM2M	HeartAtrialAppendage	1.8595
GTEX-13JVG	Cardiac Pt	GTEX-13JVG-1326-SM-5N9F8	HeartLeftVentricle	1.68964
GTEX-13N11	Control	GTEX-13N11-0426-SM-5KM3O	HeartLeftVentricle	1.06872
GTEX-13N11	Control	GTEX-13N11-0626-SM-5J1OL	ArteryCoronary	1.90301
GTEX-13N11	Control	GTEX-13N11-0726-SM-5L3DP	HeartAtrialAppendage	1.07313
GTEX-13N11	Control	GTEX-13N11-2926-SM-5K7VD	ArteryTibial	2.76017
GTEX-13N1W	Cardiac Pt	GTEX-13N1W-0326-SM-5IJDJ	ArteryTibial	2.82056
GTEX-13N1W	Cardiac Pt	GTEX-13N1W-0926-SM-5MR36	HeartAtrialAppendage	2.15875
GTEX-13N1W	Cardiac Pt	GTEX-13N1W-1026-SM-5IJC5	HeartLeftVentricle	1.35155
GTEX-13N2G	Control	GTEX-13N2G-0526-SM-5MR5L	ArteryAorta	3.30723
GTEX-13NYB	Cardiac Pt	GTEX-13NYB-0226-SM-5N9G4	HeartLeftVentricle	1.82735
GTEX-13NYB	Cardiac Pt	GTEX-13NYB-0326-SM-5IJDP	HeartAtrialAppendage	3.35758
GTEX-13NYB	Cardiac Pt	GTEX-13NYB-0426-SM-5IJDD	ArteryAorta	4.74655
GTEX-13NYB	Cardiac Pt	GTEX-13NYB-2926-SM-5K7VH	ArteryTibial	3.3991
GTEX-13NYC	Cerebrovascular Pt	GTEX-13NYC-0826-SM-5N9FP	ArteryTibial	4.00109
GTEX-13NYS	Control	GTEX-13NYS-0526-SM-5J1OF	ArteryTibial	3.99674
GTEX-13NYS	Control	GTEX-13NYS-1926-SM-5IJCB	HeartAtrialAppendage	2.42272
GTEX-13NZ8	Cerebrovascular Pt	GTEX-13NZ8-1626-SM-5IJBC	ArteryTibial	4.16579
GTEX-13NZ9	Cerebrovascular Pt	GTEX-13NZ9-0126-SM-5K7XV	HeartAtrialAppendage	2.01653
GTEX-13NZ9	Cerebrovascular Pt	GTEX-13NZ9-0826-SM-5J1NI	ArteryTibial	2.50784
GTEX-13NZ9	Cerebrovascular Pt	GTEX-13NZ9-1226-SM-5MR3J	ArteryAorta	3.42435
GTEX-13NZA	Control	GTEX-13NZA-0826-SM-5K7WS	HeartAtrialAppendage	2.22743
GTEX-13NZA	Control	GTEX-13NZA-1126-SM-5MR4K	ArteryCoronary	3.77407
GTEX-13NZB	Control	GTEX-13NZB-0226-SM-5KM1T	HeartLeftVentricle	1.27399
GTEX-13NZB	Control	GTEX-13NZB-0426-SM-5KM26	HeartAtrialAppendage	1.83535
GTEX-13NZB	Control	GTEX-13NZB-2226-SM-5MR5B	ArteryTibial	3.51047
GTEX-13O1R	Control	GTEX-13O1R-0926-SM-5L3DS	HeartAtrialAppendage	1.94722
GTEX-13O1R	Control	GTEX-13O1R-1026-SM-5KM2L	ArteryAorta	3.73214
GTEX-13O1R	Control	GTEX-13O1R-1226-SM-5J1NU	HeartLeftVentricle	1.20357
GTEX-13O21	Cerebrovascular Pt	GTEX-13O21-0326-SM-5J1N9	HeartAtrialAppendage	1.06174
GTEX-13O21	Cerebrovascular Pt	GTEX-13O21-0426-SM-5K7VR	ArteryAorta	1.8601
GTEX-13O21	Cerebrovascular Pt	GTEX-13O21-2326-SM-5MR3X	HeartLeftVentricle	0.936645
GTEX-13O21	Cerebrovascular Pt	GTEX-13O21-2526-SM-5J1OZ	ArteryTibial	2.40007
GTEX-13O21	Cerebrovascular Pt	GTEX-13O21-2926-SM-5J1OU	ArteryCoronary	1.62291
GTEX-13O3O	Control	GTEX-13O3O-0426-SM-5KM2Y	ArteryTibial	2.61434
GTEX-13O3O	Control	GTEX-13O3O-1126-SM-5KM4Q	ArteryAorta	3.72952
GTEX-13O3O	Control	GTEX-13O3O-1426-SM-5KM2S	HeartAtrialAppendage	2.08348
GTEX-13O3O	Control	GTEX-13O3O-1526-SM-5KM1C	HeartLeftVentricle	1.00285
GTEX-13O3P	Control	GTEX-13O3P-0526-SM-5K7UT	ArteryTibial	2.97598
GTEX-13O3P	Control	GTEX-13O3P-1126-SM-5L3FG	ArteryAorta	3.64935
GTEX-13O3P	Control	GTEX-13O3P-1426-SM-5L3DT	HeartAtrialAppendage	1.9046
GTEX-13O3P	Control	GTEX-13O3P-1626-SM-5K7X3	HeartLeftVentricle	1.37909
GTEX-13O3Q	Control	GTEX-13O3Q-0326-SM-5L3FE	HeartAtrialAppendage	2.20321
GTEX-13O3Q	Control	GTEX-13O3Q-2526-SM-5IJC4	ArteryTibial	3.17083
GTEX-13O61	Control	GTEX-13O61-0326-SM-5KM2O	ArteryAorta	1.93199
GTEX-13O61	Control	GTEX-13O61-0426-SM-5L3ET	HeartAtrialAppendage	0.871281
GTEX-13O61	Control	GTEX-13O61-0526-SM-5J2M1	HeartLeftVentricle	0.904565
GTEX-13O61	Control	GTEX-13O61-0626-SM-5L3D1	ArteryCoronary	1.90156
GTEX-13O61	Control	GTEX-13O61-2526-SM-5J1O8	ArteryTibial	3.19513
GTEX-13OVG	Cerebrovascular Pt	GTEX-13OVG-0426-SM-5KM2T	HeartAtrialAppendage	1.1804
GTEX-13OVG	Cerebrovascular Pt	GTEX-13OVG-0526-SM-5K7YD	HeartLeftVentricle	1.07787
GTEX-13OVG	Cerebrovascular Pt	GTEX-13OVG-0726-SM-5IJBY	ArteryCoronary	1.75006
GTEX-13OVG	Cerebrovascular Pt	GTEX-13OVG-0826-SM-5L3D8	ArteryAorta	2.10224
GTEX-13OVG	Cerebrovascular Pt	GTEX-13OVG-2326-SM-5J1OV	ArteryTibial	2.21621
GTEX-13OVH	Cardiac Pt	GTEX-13OVH-0426-SM-5K7UC	ArteryTibial	2.14953
GTEX-13OVI	Control	GTEX-13OVI-0326-SM-5K7X1	HeartAtrialAppendage	1.02009
GTEX-13OVI	Control	GTEX-13OVI-0626-SM-5IJCN	ArteryAorta	1.4308
GTEX-13OVL	Control	GTEX-13OVL-0526-SM-5KLZQ	HeartLeftVentricle	1.68695
GTEX-13OVL	Control	GTEX-13OVL-1326-SM-5IJCZ	ArteryTibial	2.98392
GTEX-13OW5	Cerebrovascular Pt	GTEX-13OW5-0826-SM-5J1NE	ArteryAorta	3.68042
GTEX-13OW5	Cerebrovascular Pt	GTEX-13OW5-0926-SM-5L3GZ	HeartAtrialAppendage	2.42884
GTEX-13OW5	Cerebrovascular Pt	GTEX-13OW5-1126-SM-5J1NR	HeartLeftVentricle	1.69058
GTEX-13OW6	Cardiac Pt	GTEX-13OW6-0326-SM-5L3H9	ArteryTibial	2.32882
GTEX-13OW6	Cardiac Pt	GTEX-13OW6-0926-SM-5L3GM	HeartAtrialAppendage	2.37009
GTEX-13OW6	Cardiac Pt	GTEX-13OW6-1126-SM-5L3HL	HeartLeftVentricle	1.64335
GTEX-13OW6	Cardiac Pt	GTEX-13OW6-1526-SM-5L3HX	ArteryAorta	3.61498
GTEX-13OW7	Cardiac Pt	GTEX-13OW7-0626-SM-5K7UD	ArteryTibial	2.97263
GTEX-13OW7	Cardiac Pt	GTEX-13OW7-1626-SM-5IJDH	HeartAtrialAppendage	1.97955
GTEX-13OW8	Cardiac Pt	GTEX-13OW8-1626-SM-5L3HW	ArteryTibial	2.60859
GTEX-13OW8	Cardiac Pt	GTEX-13OW8-1826-SM-5L3H1	ArteryAorta	4.43952
GTEX-13OW8	Cardiac Pt	GTEX-13OW8-2126-SM-5J1OS	HeartLeftVentricle	1.50802
GTEX-13PDP	Cardiac Pt	GTEX-13PDP-1326-SM-5K7U9	HeartAtrialAppendage	2.01845
GTEX-13PL6	Control	GTEX-13PL6-0526-SM-5L3G6	ArteryTibial	3.35189
GTEX-13PL6	Control	GTEX-13PL6-0826-SM-5IJBI	HeartAtrialAppendage	2.08605
GTEX-13PL7	Control	GTEX-13PL7-0726-SM-5KM1S	HeartAtrialAppendage	1.00014
GTEX-13PL7	Control	GTEX-13PL7-1826-SM-5IJDV	ArteryCoronary	1.80198
GTEX-13PL7	Control	GTEX-13PL7-2126-SM-5L3HZ	ArteryTibial	2.06706
GTEX-13PLJ	Cardiac Pt	GTEX-13PLJ-0526-SM-5K7VW	ArteryTibial	3.30254
GTEX-13PVQ	Cardiac Pt	GTEX-13PVQ-0526-SM-5LU8Q	ArteryTibial	2.61515
GTEX-13PVQ	Cardiac Pt	GTEX-13PVQ-1226-SM-5IJDC	HeartLeftVentricle	1.05958
GTEX-13PVQ	Cardiac Pt	GTEX-13PVQ-1326-SM-5LU4J	HeartAtrialAppendage	1.71354
GTEX-13PVQ	Cardiac Pt	GTEX-13PVQ-1426-SM-5J1O4	ArteryAorta	3.55455
GTEX-13PVR	Cerebrovascular Pt	GTEX-13PVR-0826-SM-5S2PV	ArteryAorta	1.53039
GTEX-13PVR	Cerebrovascular Pt	GTEX-13PVR-0926-SM-5S2RB	HeartAtrialAppendage	0.865007
GTEX-13PVR	Cerebrovascular Pt	GTEX-13PVR-1026-SM-5QGQW	HeartLeftVentricle	0.762515
GTEX-13PVR	Cerebrovascular Pt	GTEX-13PVR-1126-SM-5S2NX	ArteryCoronary	1.63652
GTEX-13PVR	Cerebrovascular Pt	GTEX-13PVR-2726-SM-5SI6H	ArteryTibial	2.65914
GTEX-13QBU	Control	GTEX-13QBU-0126-SM-5LU3V	ArteryCoronary	1.67645
GTEX-13QBU	Control	GTEX-13QBU-0226-SM-5LU48	HeartAtrialAppendage	1.03724
GTEX-13QBU	Control	GTEX-13QBU-0326-SM-5LU3F	ArteryAorta	1.94787
GTEX-13QBU	Control	GTEX-13QBU-0426-SM-5J2O4	HeartLeftVentricle	0.996978
GTEX-13QBU	Control	GTEX-13QBU-2226-SM-5K7WI	ArteryTibial	2.71221
GTEX-13QIC	Cardiac Pt	GTEX-13QIC-1626-SM-5K7TZ	ArteryTibial	2.27793
GTEX-13QJ3	Control	GTEX-13QJ3-0626-SM-5SI6G	ArteryTibial	3.29374
GTEX-13QJC	Control	GTEX-13QJC-0626-SM-5S2O9	ArteryCoronary	3.78013
GTEX-13RTJ	Control	GTEX-13RTJ-0626-SM-5S2NB	ArteryCoronary	3.50306
GTEX-13RTJ	Control	GTEX-13RTJ-0726-SM-5QGQN	HeartLeftVentricle	1.37182
GTEX-13RTK	Control	GTEX-13RTK-0126-SM-5RQHQ	ArteryAorta	1.57356
GTEX-13RTK	Control	GTEX-13RTK-1826-SM-5S2P3	ArteryTibial	2.44782
GTEX-13S7M	Cerebrovascular Pt	GTEX-13S7M-2226-SM-5S2WB	ArteryCoronary	3.88333
GTEX-13S86	Cerebrovascular Pt	GTEX-13S86-0226-SM-5S2PJ	HeartLeftVentricle	1.05643
GTEX-13S86	Cerebrovascular Pt	GTEX-13S86-0326-SM-5SI6K	HeartAtrialAppendage	0.985234
GTEX-13S86	Cerebrovascular Pt	GTEX-13S86-0526-SM-5QGPZ	ArteryCoronary	1.77451
GTEX-13S86	Cerebrovascular Pt	GTEX-13S86-2526-SM-5S2V5	ArteryTibial	2.95658
GTEX-13SLW	Cardiac Pt	GTEX-13SLW-0826-SM-5QGP7	HeartAtrialAppendage	2.44043
GTEX-13SLX	Control	GTEX-13SLX-0926-SM-5S2NM	HeartAtrialAppendage	2.05958
GTEX-13U4I	Cerebrovascular Pt	GTEX-13U4I-0426-SM-5LU4W	ArteryTibial	2.37269
GTEX-13U4I	Cerebrovascular Pt	GTEX-13U4I-0626-SM-5LU5L	HeartAtrialAppendage	1.28295
GTEX-13U4I	Cerebrovascular Pt	GTEX-13U4I-0826-SM-5SIBD	HeartLeftVentricle	1.10171
GTEX-13U4I	Cerebrovascular Pt	GTEX-13U4I-0926-SM-5LU5A	ArteryCoronary	1.802
GTEX-13U4I	Cerebrovascular Pt	GTEX-13U4I-1026-SM-5LU3G	ArteryAorta	2.16586
GTEX-13VXT	Cerebrovascular Pt	GTEX-13VXT-0526-SM-5SI9O	ArteryTibial	2.18159
GTEX-13VXT	Cerebrovascular Pt	GTEX-13VXT-0726-SM-5SIAD	HeartAtrialAppendage	0.954768
GTEX-13VXT	Cerebrovascular Pt	GTEX-13VXT-0826-SM-5SIAP	ArteryAorta	1.59816
GTEX-13VXT	Cerebrovascular Pt	GTEX-13VXT-1026-SM-5LU37	ArteryCoronary	1.22725
GTEX-13VXT	Cerebrovascular Pt	GTEX-13VXT-1126-SM-5LU3A	HeartLeftVentricle	0.874143
GTEX-13VXU	Control	GTEX-13VXU-0526-SM-5K7V1	ArteryTibial	3.10256
GTEX-13VXU	Control	GTEX-13VXU-1926-SM-5LU5J	ArteryCoronary	3.96199
GTEX-13W3W	Cerebrovascular Pt	GTEX-13W3W-0426-SM-5SI9D	HeartLeftVentricle	0.874245
GTEX-13W3W	Cerebrovascular Pt	GTEX-13W3W-0526-SM-5LU3X	HeartAtrialAppendage	0.925909
GTEX-13W3W	Cerebrovascular Pt	GTEX-13W3W-0626-SM-5LU45	ArteryCoronary	1.19909
GTEX-13W46	Cerebrovascular Pt	GTEX-13W46-0626-SM-5LU3N	ArteryTibial	3.71423
GTEX-13W46	Cerebrovascular Pt	GTEX-13W46-1826-SM-5K7VA	ArteryAorta	4.46296
GTEX-13X6H	Cerebrovascular Pt	GTEX-13X6H-0126-SM-5QGOS	ArteryAorta	1.21962
GTEX-13X6H	Cerebrovascular Pt	GTEX-13X6H-0426-SM-5LU4E	HeartLeftVentricle	0.868866
GTEX-13X6H	Cerebrovascular Pt	GTEX-13X6H-2526-SM-5QGOT	ArteryTibial	2.40431
GTEX-13X6I	Cerebrovascular Pt	GTEX-13X6I-0926-SM-5LUAB	ArteryAorta	3.22744
GTEX-13X6I	Cerebrovascular Pt	GTEX-13X6I-1426-SM-5SI9Z	HeartLeftVentricle	1.88769
GTEX-13X6J	Cardiac Pt	GTEX-13X6J-1326-SM-5QGOV	ArteryCoronary	3.31335
GTEX-13X6K	Control	GTEX-13X6K-0526-SM-5LU51	ArteryTibial	3.13937
GTEX-13X6K	Control	GTEX-13X6K-1826-SM-5O9CR	HeartLeftVentricle	1.5966
GTEX-13X6K	Control	GTEX-13X6K-1926-SM-5LU4O	ArteryAorta	4.42314
GTEX-13YAN	Cerebrovascular Pt	GTEX-13YAN-1326-SM-5Q5F1	HeartLeftVentricle	1.32521
GTEX-13YAN	Cerebrovascular Pt	GTEX-13YAN-1526-SM-5LU3E	ArteryAorta	3.94566
GTEX-1445S	Cardiac Pt	GTEX-1445S-1126-SM-5QGOW	ArteryCoronary	3.31783
GTEX-1445S	Cardiac Pt	GTEX-1445S-1226-SM-5O9BF	HeartAtrialAppendage	2.31996
GTEX-144GL	Control	GTEX-144GL-0526-SM-5LU41	ArteryTibial	2.80682
GTEX-144GL	Control	GTEX-144GL-1026-SM-5O99R	HeartAtrialAppendage	2.08201
GTEX-144GM	Control	GTEX-144GM-2226-SM-5O9B5	ArteryTibial	2.38022
GTEX-144GN	Control	GTEX-144GN-0326-SM-5O9AD	ArteryAorta	1.75037
GTEX-145LS	Cardiac Pt	GTEX-145LS-0426-SM-5LU8M	ArteryTibial	3.36535
GTEX-145LS	Cardiac Pt	GTEX-145LS-1326-SM-5Q5EP	HeartAtrialAppendage	2.342
GTEX-145LV	Control	GTEX-145LV-0226-SM-5S2QG	HeartAtrialAppendage	1.12371
GTEX-145LV	Control	GTEX-145LV-0326-SM-5Q5BW	HeartLeftVentricle	0.958862
GTEX-145ME	Cerebrovascular Pt	GTEX-145ME-2226-SM-5S2VY	ArteryTibial	2.40765
GTEX-145MF	Cardiac Pt	GTEX-145MF-0426-SM-5LU9T	ArteryTibial	3.29175
GTEX-145MH	Control	GTEX-145MH-1026-SM-5Q5CI	ArteryAorta	3.505
GTEX-145MH	Control	GTEX-145MH-1526-SM-5LUAU	ArteryTibial	2.70765
GTEX-145MN	Control	GTEX-145MN-0626-SM-5QGRH	HeartLeftVentricle	0.806878
GTEX-145MN	Control	GTEX-145MN-0726-SM-5NQBH	HeartAtrialAppendage	0.919614
GTEX-145MN	Control	GTEX-145MN-2326-SM-5SIB7	ArteryTibial	1.97392
GTEX-145MO	Cardiac Pt	GTEX-145MO-0626-SM-5NQAW	ArteryTibial	2.38191
GTEX-145MO	Cardiac Pt	GTEX-145MO-1126-SM-5NQBX	HeartLeftVentricle	1.36257
GTEX-145MO	Cardiac Pt	GTEX-145MO-1226-SM-5QGPC	ArteryAorta	3.85461
GTEX-146FH	Cerebrovascular Pt	GTEX-146FH-0426-SM-5QGPS	ArteryTibial	2.25481
GTEX-146FH	Cerebrovascular Pt	GTEX-146FH-0926-SM-5SI96	ArteryCoronary	2.46507
GTEX-146FH	Cerebrovascular Pt	GTEX-146FH-1026-SM-5RQIF	HeartLeftVentricle	1.23364
GTEX-146FH	Cerebrovascular Pt	GTEX-146FH-1126-SM-5NQAT	HeartAtrialAppendage	1.30802
GTEX-146FH	Cerebrovascular Pt	GTEX-146FH-1326-SM-5NQBI	ArteryAorta	2.49363
GTEX-146FQ	Control	GTEX-146FQ-0526-SM-5LU9I	ArteryTibial	2.40542
GTEX-146FQ	Control	GTEX-146FQ-0826-SM-5LUAJ	ArteryAorta	2.41786
GTEX-146FR	Cerebrovascular Pt	GTEX-146FR-0626-SM-5RQJ1	HeartLeftVentricle	0.954198
GTEX-146FR	Cerebrovascular Pt	GTEX-146FR-0926-SM-5QGPE	HeartAtrialAppendage	0.979099
GTEX-146FR	Cerebrovascular Pt	GTEX-146FR-1026-SM-5NQ9T	ArteryAorta	1.64328
GTEX-146FR	Cerebrovascular Pt	GTEX-146FR-1626-SM-5Q5DS	ArteryTibial	1.97193
GTEX-14753	Control	GTEX-14753-0226-SM-5Q5CH	ArteryTibial	2.99954
GTEX-1477Z	Cerebrovascular Pt	GTEX-1477Z-1126-SM-5P9GK	HeartAtrialAppendage	2.44561
GTEX-147F3	Cerebrovascular Pt	GTEX-147F3-0426-SM-5SI8V	ArteryTibial	2.5128
GTEX-147F4	Cardiac Pt	GTEX-147F4-0126-SM-5QGPV	ArteryTibial	3.53721
GTEX-147F4	Cardiac Pt	GTEX-147F4-1026-SM-5Q5F9	ArteryAorta	4.48273
GTEX-147F4	Cardiac Pt	GTEX-147F4-1226-SM-5NQAY	HeartLeftVentricle	1.6031
GTEX-147F4	Cardiac Pt	GTEX-147F4-1326-SM-5LU9V	ArteryCoronary	3.76229
GTEX-147JS	Control	GTEX-147JS-0726-SM-5S2UL	ArteryTibial	2.95561
GTEX-147JS	Control	GTEX-147JS-1326-SM-5SI6D	HeartAtrialAppendage	1.92014
GTEX-148VI	Cerebrovascular Pt	GTEX-148VI-0326-SM-5RQK7	HeartLeftVentricle	1.22254
GTEX-148VJ	Control	GTEX-148VJ-0426-SM-5S2V8	ArteryTibial	3.92127
GTEX-148VJ	Control	GTEX-148VJ-1526-SM-5Q5DU	HeartLeftVentricle	1.52372
GTEX-1497J	Cerebrovascular Pt	GTEX-1497J-1026-SM-5NQAV	ArteryAorta	2.80557
GTEX-1497J	Cerebrovascular Pt	GTEX-1497J-1226-SM-5Q5BL	HeartLeftVentricle	1.11523
GTEX-14A5H	Cardiac Pt	GTEX-14A5H-0226-SM-5S2VK	ArteryTibial	2.42427
GTEX-14A5I	Control	GTEX-14A5I-1026-SM-5Q5E3	HeartAtrialAppendage	2.11096
GTEX-14A5I	Control	GTEX-14A5I-1226-SM-5NQBW	HeartLeftVentricle	1.58224
GTEX-14A5I	Control	GTEX-14A5I-1326-SM-5SIAQ	ArteryAorta	3.756
GTEX-14A6H	Control	GTEX-14A6H-0226-SM-5Q5DX	HeartLeftVentricle	1.49151
GTEX-14A6H	Control	GTEX-14A6H-0326-SM-5NQAN	HeartAtrialAppendage	2.29183
GTEX-14A6H	Control	GTEX-14A6H-2726-SM-5QGPL	ArteryTibial	2.96859
GTEX-14AS3	Control	GTEX-14AS3-0526-SM-5QGQQ	ArteryAorta	2.18696
GTEX-14AS3	Control	GTEX-14AS3-2326-SM-5S2NZ	ArteryTibial	2.16052
GTEX-14ASI	Cardiac Pt	GTEX-14ASI-0826-SM-5Q5EB	HeartAtrialAppendage	2.14022
GTEX-14ASI	Cardiac Pt	GTEX-14ASI-1126-SM-5QGPN	ArteryAorta	4.62152
GTEX-14B4R	Cerebrovascular Pt	GTEX-14B4R-2026-SM-5QGQL	ArteryTibial	3.28308
GTEX-14BIM	Cerebrovascular Pt	GTEX-14BIM-2626-SM-5S2OF	ArteryAorta	4.15921
GTEX-14BIM	Cerebrovascular Pt	GTEX-14BIM-2726-SM-5Q5EG	HeartAtrialAppendage	2.08102
GTEX-14BIN	Control	GTEX-14BIN-0926-SM-5S2OZ	ArteryTibial	3.95476
GTEX-14BMU	Cerebrovascular Pt	GTEX-14BMU-2426-SM-5RQIJ	ArteryTibial	2.23203
GTEX-14BMV	Cardiac Pt	GTEX-14BMV-0526-SM-5S2NE	ArteryTibial	2.89648
GTEX-14BMV	Cardiac Pt	GTEX-14BMV-1026-SM-5SI6B	HeartAtrialAppendage	1.77661
GTEX-14C38	Control	GTEX-14C38-1226-SM-5S2UK	ArteryCoronary	3.26738
GTEX-14C38	Control	GTEX-14C38-1426-SM-5RQHZ	HeartLeftVentricle	1.84491
GTEX-14C39	Control	GTEX-14C39-0726-SM-5RQIK	HeartAtrialAppendage	1.90036
GTEX-14C39	Control	GTEX-14C39-2626-SM-5S2QD	ArteryTibial	3.44192
GTEX-14C5O	Control	GTEX-14C5O-1326-SM-5S2UW	HeartLeftVentricle	1.99539
GTEX-14C5O	Control	GTEX-14C5O-1426-SM-5RQI8	ArteryCoronary	4.1665
GTEX-14DAQ	Control	GTEX-14DAQ-1326-SM-5RQIM	ArteryAorta	4.39837
GTEX-14DAR	Control	GTEX-14DAR-2126-SM-5RQID	ArteryTibial	2.74167
GTEX-14E1K	Cerebrovascular Pt	GTEX-14E1K-0926-SM-5S2U4	ArteryCoronary	1.68661
GTEX-14E6C	Control	GTEX-14E6C-0326-SM-5Q5EE	HeartAtrialAppendage	1.77982
GTEX-14E6D	Cardiac Pt	GTEX-14E6D-0926-SM-5S2QV	HeartLeftVentricle	2.18709
GTEX-14E7W	Cardiac Pt	GTEX-14E7W-0526-SM-5S2W8	ArteryTibial	2.44968
GTEX-14E7W	Cardiac Pt	GTEX-14E7W-1226-SM-5RQIU	HeartLeftVentricle	1.59948
GTEX-14ICL	Control	GTEX-14ICL-0326-SM-5S2OS	ArteryAorta	1.82505
GTEX-14ICL	Control	GTEX-14ICL-1826-SM-5RQIY	ArteryTibial	3.31556
GTEX-N7MS	Cardiac Pt	GTEX-N7MS-0626-SM-2YUN7	ArteryTibial	3.18838
GTEX-N7MS	Cardiac Pt	GTEX-N7MS-0826-SM-2HML4	HeartLeftVentricle	1.84318
GTEX-N7MT	Control	GTEX-N7MT-1326-SM-2I3FV	HeartLeftVentricle	2.01135
GTEX-N7MT	Control	GTEX-N7MT-1426-SM-3LK5M	ArteryAorta	4.52116
GTEX-NFK9	Cerebrovascular Pt	GTEX-NFK9-0526-SM-2YUNL	ArteryTibial	2.65175
GTEX-NFK9	Cerebrovascular Pt	GTEX-NFK9-0926-SM-2HMJU	HeartLeftVentricle	1.24654
GTEX-NFK9	Cerebrovascular Pt	GTEX-NFK9-1326-SM-3LK5I	ArteryAorta	1.91872
GTEX-NPJ7	Control	GTEX-NPJ7-1326-SM-3MJHO	ArteryCoronary	3.47156
GTEX-NPJ8	Control	GTEX-NPJ8-0426-SM-2HMK6	HeartLeftVentricle	1.54036
GTEX-NPJ8	Control	GTEX-NPJ8-0526-SM-3MJHN	ArteryAorta	3.36283
GTEX-NPJ8	Control	GTEX-NPJ8-1326-SM-3LK6B	ArteryCoronary	3.24177
GTEX-NPJ8	Control	GTEX-NPJ8-1826-SM-2YUNC	ArteryTibial	3.66418
GTEX-O5YT	Control	GTEX-O5YT-0326-SM-32PKA	HeartLeftVentricle	0.858809
GTEX-O5YT	Control	GTEX-O5YT-0426-SM-3MJHD	ArteryAorta	1.75019
GTEX-O5YT	Control	GTEX-O5YT-1826-SM-32PK9	ArteryTibial	2.29736
GTEX-O5YV	Control	GTEX-O5YV-0326-SM-2I5H2	HeartLeftVentricle	0.891599
GTEX-O5YV	Control	GTEX-O5YV-0426-SM-3LK66	ArteryCoronary	2.77035
GTEX-O5YV	Control	GTEX-O5YV-0626-SM-3LK64	ArteryAorta	3.01646
GTEX-O5YV	Control	GTEX-O5YV-1626-SM-2YUNJ	ArteryTibial	2.62925
GTEX-O5YW	Cerebrovascular Pt	GTEX-O5YW-0326-SM-2I5EI	HeartLeftVentricle	1.10079
GTEX-O5YW	Cerebrovascular Pt	GTEX-O5YW-0426-SM-3MJHJ	ArteryAorta	2.03194
GTEX-O5YW	Cerebrovascular Pt	GTEX-O5YW-1826-SM-2YUN2	ArteryTibial	2.22021
GTEX-O5YW	Cerebrovascular Pt	GTEX-O5YW-3026-SM-3MJHI	ArteryCoronary	1.85074
GTEX-OHPJ	Control	GTEX-OHPJ-0626-SM-2YUMY	ArteryTibial	2.84405
GTEX-OHPJ	Control	GTEX-OHPJ-0926-SM-2HMJ1	HeartLeftVentricle	0.986778
GTEX-OHPK	Cerebrovascular Pt	GTEX-OHPK-0326-SM-2HMJO	HeartLeftVentricle	0.993778
GTEX-OHPK	Cerebrovascular Pt	GTEX-OHPK-0426-SM-3MJH3	ArteryAorta	1.64014
GTEX-OHPK	Cerebrovascular Pt	GTEX-OHPK-1826-SM-2YUMR	ArteryTibial	2.60856
GTEX-OHPL	Control	GTEX-OHPL-0426-SM-3TW8X	ArteryAorta	1.46774
GTEX-OHPL	Control	GTEX-OHPL-1826-SM-2YUN8	ArteryTibial	2.02653
GTEX-OHPL	Control	GTEX-OHPL-3026-SM-3MJGS	ArteryCoronary	1.66749
GTEX-OHPL	Control	Merged	HeartLeftVentricle	0.801683
GTEX-OHPM	Control	GTEX-OHPM-0426-SM-3TW8V	ArteryAorta	1.91379
GTEX-OHPM	Control	GTEX-OHPM-1826-SM-2YUNF	ArteryTibial	2.48849
GTEX-OHPM	Control	Merged	HeartLeftVentricle	1.06751
GTEX-OHPN	Control	GTEX-OHPN-2826-SM-3LK67	ArteryTibial	2.78122
GTEX-OIZG	Cerebrovascular Pt	GTEX-OIZG-0426-SM-3LK5W	ArteryAorta	2.30265
GTEX-OIZG	Cerebrovascular Pt	GTEX-OIZG-1126-SM-2HMIU	HeartLeftVentricle	1.19743
GTEX-OIZG	Cerebrovascular Pt	GTEX-OIZG-1526-SM-2YUNG	ArteryTibial	3.1318
GTEX-OIZH	Cerebrovascular Pt	GTEX-OIZH-0326-SM-2HMKC	HeartLeftVentricle	0.989628
GTEX-OIZH	Cerebrovascular Pt	GTEX-OIZH-1826-SM-2YUNP	ArteryTibial	2.94464
GTEX-OIZH	Cerebrovascular Pt	GTEX-OIZH-3026-SM-3NB1G	ArteryCoronary	1.39529
GTEX-OIZI	Control	GTEX-OIZI-0526-SM-2XCEG	ArteryTibial	2.21719
GTEX-OIZI	Control	GTEX-OIZI-1126-SM-3NB1F	ArteryAorta	2.2328
GTEX-OOBJ	Cerebrovascular Pt	GTEX-OOBJ-0426-SM-3NB1S	ArteryAorta	2.31554
GTEX-OOBJ	Cerebrovascular Pt	GTEX-OOBJ-1826-SM-3NB1C	ArteryTibial	3.03147
GTEX-OOBJ	Cerebrovascular Pt	GTEX-OOBJ-3026-SM-3NB1D	ArteryCoronary	2.23915
GTEX-OOBJ	Cerebrovascular Pt	Merged	HeartLeftVentricle	0.887018
GTEX-OOBK	Control	GTEX-OOBK-0425-SM-3LK5O	ArteryAorta	1.67017
GTEX-OOBK	Control	GTEX-OOBK-3025-SM-48TBP	HeartLeftVentricle	1.80032
GTEX-OXRK	Control	GTEX-OXRK-0826-SM-2HMK7	HeartLeftVentricle	1.1257
GTEX-OXRK	Control	Merged	ArteryTibial	3.62695
GTEX-OXRL	Cerebrovascular Pt	GTEX-OXRL-0426-SM-3NM97	ArteryAorta	1.77303
GTEX-OXRL	Cerebrovascular Pt	GTEX-OXRL-1826-SM-2YUMV	ArteryTibial	3.35403
GTEX-OXRL	Cerebrovascular Pt	Merged	HeartLeftVentricle	1.09447
GTEX-OXRN	Cardiac Pt	GTEX-OXRN-1226-SM-2I5EL	ArteryTibial	2.43195
GTEX-OXRO	Control	GTEX-OXRO-1926-SM-2S1O3	ArteryTibial	3.3064
GTEX-OXRO	Control	GTEX-OXRO-2026-SM-2YUMZ	HeartLeftVentricle	1.49797
GTEX-OXRP	Control	GTEX-OXRP-2426-SM-2S1NR	ArteryTibial	3.23735
GTEX-P44G	Control	GTEX-P44G-0826-SM-2I5ES	HeartLeftVentricle	1.49758
GTEX-P44H	Control	GTEX-P44H-0626-SM-2XCF2	ArteryTibial	2.43846
GTEX-P44H	Control	GTEX-P44H-0726-SM-48TBT	HeartLeftVentricle	1.89883
GTEX-P44H	Control	GTEX-P44H-1026-SM-3NM96	ArteryAorta	3.15733
GTEX-P4PP	Control	GTEX-P4PP-0426-SM-3NM9H	ArteryAorta	1.93554
GTEX-P4PP	Control	GTEX-P4PP-1826-SM-2S1NT	ArteryTibial	2.02339
GTEX-P4PP	Control	GTEX-P4PP-3026-SM-3P61O	ArteryCoronary	1.30935
GTEX-P4PP	Control	Merged	HeartLeftVentricle	0.882116
GTEX-P4PQ	Cerebrovascular Pt	GTEX-P4PQ-0326-SM-2HMJ8	HeartLeftVentricle	0.931707
GTEX-P4PQ	Cerebrovascular Pt	GTEX-P4PQ-0426-SM-3NMCI	ArteryAorta	1.60275
GTEX-P4QS	Cerebrovascular Pt	GTEX-P4QS-0326-SM-2I3EU	HeartLeftVentricle	0.938874
GTEX-P4QS	Cerebrovascular Pt	GTEX-P4QS-0426-SM-3NMCQ	ArteryAorta	1.388
GTEX-P4QS	Cerebrovascular Pt	GTEX-P4QS-1826-SM-2S1NI	ArteryTibial	2.67087
GTEX-P4QT	Cerebrovascular Pt	GTEX-P4QT-1826-SM-2S1NJ	ArteryTibial	2.37697
GTEX-P78B	Cerebrovascular Pt	GTEX-P78B-0426-SM-2I5F5	HeartLeftVentricle	1.06821
GTEX-P78B	Cerebrovascular Pt	GTEX-P78B-0726-SM-2S1O2	ArteryTibial	3.27083
GTEX-P78B	Cerebrovascular Pt	GTEX-P78B-0826-SM-3NMCA	ArteryAorta	2.67069
GTEX-PLZ4	Control	GTEX-PLZ4-1326-SM-2S1O7	ArteryTibial	2.97732
GTEX-PLZ5	Control	GTEX-PLZ5-0426-SM-3P612	ArteryAorta	2.07271
GTEX-PLZ5	Control	GTEX-PLZ5-0626-SM-2I5F8	HeartLeftVentricle	0.89592
GTEX-PLZ6	Control	GTEX-PLZ6-0326-SM-3P61J	ArteryAorta	2.1132
GTEX-PLZ6	Control	GTEX-PLZ6-1626-SM-3NB23	ArteryTibial	3.12636
GTEX-POMQ	Control	GTEX-POMQ-0326-SM-2I5FO	HeartLeftVentricle	1.03249
GTEX-POMQ	Control	GTEX-POMQ-0426-SM-3P61G	ArteryAorta	2.14151
GTEX-POMQ	Control	GTEX-POMQ-2126-SM-2S1OJ	ArteryTibial	2.88076
GTEX-POYW	Control	GTEX-POYW-1126-SM-48TCI	ArteryAorta	4.45358
GTEX-PSDG	Control	GTEX-PSDG-0526-SM-2S1OH	ArteryTibial	2.95506
GTEX-PSDG	Control	GTEX-PSDG-0826-SM-48TCZ	ArteryCoronary	2.59747
GTEX-PSDG	Control	GTEX-PSDG-0926-SM-2I5FP	HeartLeftVentricle	1.11996
GTEX-PSDG	Control	GTEX-PSDG-1026-SM-48TCV	ArteryAorta	2.98875
GTEX-PVOW	Cardiac Pt	GTEX-PVOW-0726-SM-2XCF5	ArteryTibial	2.82744
GTEX-PVOW	Cardiac Pt	Merged	HeartLeftVentricle	1.77493
GTEX-PW2O	Control	GTEX-PW2O-0426-SM-48TCC	ArteryAorta	2.41142
GTEX-PW2O	Control	GTEX-PW2O-1926-SM-2S1OB	ArteryTibial	3.19046
GTEX-PWCY	Control	GTEX-PWCY-0326-SM-43IRU	ArteryAorta	1.82826
GTEX-PWCY	Control	GTEX-PWCY-0426-SM-48TCW	ArteryCoronary	2.03658
GTEX-PWCY	Control	GTEX-PWCY-2226-SM-2S1OP	ArteryTibial	2.57146
GTEX-PWCY	Control	Merged	HeartLeftVentricle	0.74958
GTEX-PWN1	Cerebrovascular Pt	GTEX-PWN1-1826-SM-2S1PE	ArteryTibial	1.84592
GTEX-PWOO	Control	GTEX-PWOO-0426-SM-48TZF	ArteryCoronary	1.57624
GTEX-PWOO	Control	GTEX-PWOO-0526-SM-2S1Q3	HeartLeftVentricle	0.743815
GTEX-PWOO	Control	GTEX-PWOO-2426-SM-2S1OV	ArteryTibial	2.22082
GTEX-PX3G	Cerebrovascular Pt	GTEX-PX3G-0326-SM-2I3EO	HeartLeftVentricle	1.15386
GTEX-PX3G	Cerebrovascular Pt	GTEX-PX3G-0426-SM-48U1C	ArteryAorta	2.01765
GTEX-PX3G	Cerebrovascular Pt	GTEX-PX3G-1826-SM-2S1PK	ArteryTibial	1.57537
GTEX-PX3G	Cerebrovascular Pt	GTEX-PX3G-3026-SM-48TZR	ArteryCoronary	1.71044
GTEX-Q2AG	Cardiac Pt	GTEX-Q2AG-0526-SM-2S1PW	ArteryTibial	3.01436
GTEX-Q2AG	Cardiac Pt	GTEX-Q2AG-0926-SM-48U1Q	ArteryAorta	4.1934
GTEX-Q2AH	Cerebrovascular Pt	GTEX-Q2AH-0326-SM-48U1K	ArteryAorta	1.42449
GTEX-Q2AH	Cerebrovascular Pt	GTEX-Q2AH-0526-SM-2I3ED	HeartLeftVentricle	1.09305
GTEX-Q2AH	Cerebrovascular Pt	GTEX-Q2AH-0626-SM-48TZJ	ArteryCoronary	1.49213
GTEX-Q2AH	Cerebrovascular Pt	GTEX-Q2AH-2026-SM-2S1PX	ArteryTibial	2.21561
GTEX-Q2AI	Cerebrovascular Pt	GTEX-Q2AI-1726-SM-2S1PZ	ArteryTibial	2.14976
GTEX-Q734	Cerebrovascular Pt	GTEX-Q734-2226-SM-3GAD9	ArteryTibial	1.8423
GTEX-QCQG	Cerebrovascular Pt	GTEX-QCQG-1526-SM-48U25	ArteryAorta	1.63257
GTEX-QCQG	Cerebrovascular Pt	Merged	ArteryTibial	2.57306
GTEX-QDT8	Control	GTEX-QDT8-0426-SM-32PKZ	ArteryTibial	2.13492
GTEX-QDT8	Control	GTEX-QDT8-1026-SM-43V6X	ArteryAorta	3.79704
GTEX-QDVJ	Control	GTEX-QDVJ-0426-SM-2I5FW	HeartLeftVentricle	0.839162
GTEX-QDVJ	Control	GTEX-QDVJ-0626-SM-48U1T	ArteryAorta	2.03366
GTEX-QDVJ	Control	GTEX-QDVJ-2126-SM-5S2U2	ArteryTibial	2.53773
GTEX-QDVN	Cerebrovascular Pt	GTEX-QDVN-0126-SM-4GIC9	ArteryCoronary	1.62
GTEX-QDVN	Cerebrovascular Pt	GTEX-QDVN-0226-SM-48TZ9	ArteryAorta	1.62412
GTEX-QDVN	Cerebrovascular Pt	GTEX-QDVN-0326-SM-2I3FS	HeartLeftVentricle	0.995345
GTEX-QDVN	Cerebrovascular Pt	GTEX-QDVN-2326-SM-2S1PF	ArteryTibial	3.4116
GTEX-QEG4	Control	GTEX-QEG4-0926-SM-4R1JO	ArteryAorta	4.54286
GTEX-QEG4	Control	GTEX-QEG4-1226-SM-2S1P6	ArteryTibial	2.50094
GTEX-QEG4	Control	Merged	HeartLeftVentricle	1.77049
GTEX-QEG5	Control	GTEX-QEG5-0626-SM-2S1PP	ArteryTibial	1.68106
GTEX-QEG5	Control	GTEX-QEG5-0926-SM-2TC64	HeartLeftVentricle	1.26102
GTEX-QEG5	Control	GTEX-QEG5-1026-SM-4R1KT	ArteryCoronary	2.9068
GTEX-QEG5	Control	GTEX-QEG5-1226-SM-447AR	ArteryAorta	4.00947
GTEX-QEL4	Cerebrovascular Pt	GTEX-QEL4-0526-SM-3GIJ4	ArteryTibial	2.52681
GTEX-QEL4	Cerebrovascular Pt	GTEX-QEL4-0926-SM-3GAD1	HeartLeftVentricle	1.26305
GTEX-QEL4	Cerebrovascular Pt	GTEX-QEL4-1026-SM-4R1JK	ArteryCoronary	2.54198
GTEX-QEL4	Cerebrovascular Pt	GTEX-QEL4-1126-SM-4R1JJ	ArteryAorta	3.59414
GTEX-QESD	Control	GTEX-QESD-0326-SM-47J4F	ArteryCoronary	1.89971
GTEX-QESD	Control	GTEX-QESD-0426-SM-4R1JZ	ArteryAorta	1.76092
GTEX-QESD	Control	GTEX-QESD-0526-SM-2I5G5	HeartLeftVentricle	1.01297
GTEX-QLQ7	Control	GTEX-QLQ7-0326-SM-4R1JV	ArteryCoronary	1.54899
GTEX-QLQ7	Control	GTEX-QLQ7-0426-SM-4R1JU	ArteryAorta	1.75608
GTEX-QLQ7	Control	GTEX-QLQ7-0526-SM-2I5G3	HeartLeftVentricle	0.905753
GTEX-QLQ7	Control	GTEX-QLQ7-1926-SM-2S1R6	ArteryTibial	2.08658
GTEX-QLQW	Cerebrovascular Pt	GTEX-QLQW-1526-SM-2S1QV	ArteryTibial	2.29684
GTEX-QMRM	Control	GTEX-QMRM-0426-SM-4R1K2	ArteryCoronary	1.97316
GTEX-QMRM	Control	GTEX-QMRM-0526-SM-2I5GA	HeartLeftVentricle	0.964817
GTEX-QMRM	Control	GTEX-QMRM-0626-SM-447BQ	ArteryAorta	1.87799
GTEX-QV31	Control	GTEX-QV31-0326-SM-447BM	ArteryAorta	1.83063
GTEX-QV31	Control	GTEX-QV31-1626-SM-2S1QC	ArteryTibial	2.70643
GTEX-QV44	Cardiac Pt	GTEX-QV44-0526-SM-2S1RE	HeartLeftVentricle	1.26488
GTEX-QV44	Cardiac Pt	GTEX-QV44-0626-SM-4R1KJ	ArteryAorta	2.42044
GTEX-QV44	Cardiac Pt	GTEX-QV44-0726-SM-4R1KP	ArteryCoronary	2.27917
GTEX-QV44	Cardiac Pt	GTEX-QV44-2226-SM-447A3	ArteryTibial	3.38156
GTEX-QVJO	Control	GTEX-QVJO-0526-SM-447CE	ArteryAorta	4.32359
GTEX-QVJO	Control	GTEX-QVJO-1726-SM-2S1R3	ArteryTibial	3.13363
GTEX-QVJO	Control	GTEX-QVJO-1926-SM-2S1QZ	HeartLeftVentricle	1.63171
GTEX-QVUS	Control	GTEX-QVUS-0426-SM-48FE3	ArteryAorta	3.0706
GTEX-QXCU	Cardiac Pt	GTEX-QXCU-0226-SM-2TC5W	ArteryTibial	2.37313
GTEX-QXCU	Cardiac Pt	GTEX-QXCU-0826-SM-2TC6F	HeartLeftVentricle	1.40311
GTEX-QXCU	Cardiac Pt	GTEX-QXCU-0926-SM-48FEP	ArteryAorta	2.88822
GTEX-R45C	Cardiac Pt	GTEX-R45C-0926-SM-3GAD4	HeartLeftVentricle	1.00534
GTEX-R53T	Control	GTEX-R53T-0726-SM-48FCS	ArteryCoronary	2.1769
GTEX-R53T	Control	GTEX-R53T-0826-SM-48FCP	ArteryAorta	1.90399
GTEX-R53T	Control	GTEX-R53T-0926-SM-3GADH	HeartLeftVentricle	1.00687
GTEX-R53T	Control	GTEX-R53T-2026-SM-3GIJF	ArteryTibial	2.76811
GTEX-R55C	Control	GTEX-R55C-0326-SM-3GAF1	HeartLeftVentricle	0.957777
GTEX-R55C	Control	GTEX-R55C-1826-SM-3GADI	ArteryTibial	2.7161
GTEX-R55D	Control	GTEX-R55D-1026-SM-3GAEQ	ArteryAorta	1.67492
GTEX-R55E	Control	GTEX-R55E-0326-SM-48FD2	ArteryTibial	2.20829
GTEX-R55E	Control	GTEX-R55E-1026-SM-2TC5S	HeartLeftVentricle	1.79604
GTEX-R55E	Control	GTEX-R55E-1126-SM-48FDZ	ArteryAorta	3.9712
GTEX-R55G	Cardiac Pt	GTEX-R55G-0426-SM-48FDH	ArteryCoronary	1.60326
GTEX-R55G	Cardiac Pt	GTEX-R55G-0526-SM-2TC5O	HeartLeftVentricle	0.790615
GTEX-R55G	Cardiac Pt	GTEX-R55G-0626-SM-48FDB	ArteryAorta	1.80529
GTEX-REY6	Control	GTEX-REY6-0726-SM-2TF4M	ArteryTibial	2.61813
GTEX-REY6	Control	GTEX-REY6-0926-SM-48FDA	ArteryCoronary	3.12524
GTEX-REY6	Control	GTEX-REY6-1026-SM-2TF4Y	HeartLeftVentricle	1.43462
GTEX-REY6	Control	GTEX-REY6-1126-SM-48FDU	ArteryAorta	3.68947
GTEX-RM2N	Cerebrovascular Pt	GTEX-RM2N-1826-SM-2TF5B	ArteryTibial	2.94115
GTEX-RN64	Control	GTEX-RN64-0526-SM-2TC5P	ArteryTibial	2.88478
GTEX-RN64	Control	GTEX-RN64-0726-SM-48FCV	ArteryCoronary	4.27861
GTEX-RN64	Control	GTEX-RN64-0826-SM-2TC62	HeartLeftVentricle	1.69544
GTEX-RNOR	Control	GTEX-RNOR-0426-SM-2TF4U	ArteryTibial	2.60175
GTEX-RNOR	Control	GTEX-RNOR-0826-SM-2TF5C	HeartLeftVentricle	1.93105
GTEX-RTLS	Control	GTEX-RTLS-0426-SM-2TF5K	ArteryTibial	2.87501
GTEX-RTLS	Control	GTEX-RTLS-0726-SM-46MV4	ArteryCoronary	3.30192
GTEX-RTLS	Control	GTEX-RTLS-0826-SM-2TF5Q	HeartLeftVentricle	1.84932
GTEX-RU1J	Control	GTEX-RU1J-1926-SM-2TF6S	ArteryTibial	2.60897
GTEX-RU72	Control	GTEX-RU72-0226-SM-46MUD	ArteryCoronary	2.88451
GTEX-RU72	Control	GTEX-RU72-0326-SM-2TF5T	HeartLeftVentricle	1.47066
GTEX-RU72	Control	GTEX-RU72-1226-SM-2TF6N	ArteryTibial	3.06017
GTEX-RUSQ	Cerebrovascular Pt	GTEX-RUSQ-0326-SM-47JWS	ArteryAorta	2.44325
GTEX-RUSQ	Cerebrovascular Pt	GTEX-RUSQ-0426-SM-47JWR	ArteryCoronary	2.26193
GTEX-RUSQ	Cerebrovascular Pt	GTEX-RUSQ-0526-SM-2TF72	HeartLeftVentricle	1.15246
GTEX-RUSQ	Cerebrovascular Pt	GTEX-RUSQ-1926-SM-2TF6K	ArteryTibial	3.09336
GTEX-RVPU	Cardiac Pt	GTEX-RVPU-1526-SM-47JXQ	ArteryTibial	2.82588
GTEX-RVPV	Cardiac Pt	GTEX-RVPV-0226-SM-2TF6W	ArteryTibial	2.64289
GTEX-RWS6	Cerebrovascular Pt	GTEX-RWS6-0326-SM-2XCAP	HeartLeftVentricle	0.881953
GTEX-RWS6	Cerebrovascular Pt	GTEX-RWS6-0426-SM-47JXH	ArteryCoronary	1.47958
GTEX-RWS6	Cerebrovascular Pt	GTEX-RWS6-0526-SM-4GIAJ	ArteryAorta	1.62022
GTEX-RWS6	Cerebrovascular Pt	GTEX-RWS6-2326-SM-2XCB4	ArteryTibial	2.33314
GTEX-RWSA	Control	GTEX-RWSA-0526-SM-2XCBC	ArteryTibial	2.1
GTEX-RWSA	Control	GTEX-RWSA-0626-SM-2XCBD	HeartLeftVentricle	1.41788
GTEX-RWSA	Control	GTEX-RWSA-0926-SM-47JXW	ArteryAorta	3.71959
GTEX-S32W	Cardiac Pt	GTEX-S32W-0426-SM-4AD6H	ArteryAorta	2.08086
GTEX-S32W	Cardiac Pt	GTEX-S32W-0626-SM-2XCBG	HeartLeftVentricle	0.89682
GTEX-S32W	Cardiac Pt	GTEX-S32W-2426-SM-2XCAT	ArteryTibial	2.53662
GTEX-S33H	Control	GTEX-S33H-0726-SM-4AD6M	ArteryAorta	3.5655
GTEX-S33H	Control	GTEX-S33H-2426-SM-2XCB2	ArteryTibial	2.86655
GTEX-S33H	Control	Merged	HeartLeftVentricle	1.33908
GTEX-S341	Cerebrovascular Pt	GTEX-S341-2026-SM-2XCAA	ArteryTibial	1.73144
GTEX-S3XE	Control	GTEX-S3XE-0226-SM-4AD6I	ArteryCoronary	1.47705
GTEX-S3XE	Control	GTEX-S3XE-0326-SM-4AD6L	ArteryAorta	1.3385
GTEX-S3XE	Control	GTEX-S3XE-0426-SM-3K2AC	HeartLeftVentricle	0.742857
GTEX-S3XE	Control	GTEX-S3XE-1826-SM-3K2B4	ArteryTibial	2.22877
GTEX-S4P3	Cerebrovascular Pt	GTEX-S4P3-0326-SM-4AD6P	ArteryAorta	2.12538
GTEX-S4P3	Cerebrovascular Pt	GTEX-S4P3-1826-SM-3K2AL	ArteryTibial	2.00898
GTEX-S4Q7	Control	GTEX-S4Q7-1326-SM-4AD74	ArteryTibial	2.75193
GTEX-S4UY	Cerebrovascular Pt	GTEX-S4UY-0426-SM-3K2AF	ArteryTibial	1.98609
GTEX-S4Z8	Cerebrovascular Pt	GTEX-S4Z8-0626-SM-4AD6J	ArteryAorta	2.0305
GTEX-S4Z8	Cerebrovascular Pt	GTEX-S4Z8-0926-SM-4AD6Q	ArteryCoronary	2.23047
GTEX-S4Z8	Cerebrovascular Pt	GTEX-S4Z8-2026-SM-3K2A9	ArteryTibial	1.89783
GTEX-S7PM	Cardiac Pt	GTEX-S7PM-0426-SM-3NM91	ArteryTibial	2.03238
GTEX-S7SE	Cardiac Pt	GTEX-S7SE-0526-SM-2XCD8	ArteryTibial	2.66285
GTEX-S7SF	Control	GTEX-S7SF-0526-SM-3K2BC	HeartLeftVentricle	0.880252
GTEX-S7SF	Control	GTEX-S7SF-2226-SM-3K2BG	ArteryTibial	1.92744
GTEX-S95S	Cerebrovascular Pt	GTEX-S95S-0226-SM-4B656	ArteryAorta	1.50778
GTEX-S95S	Cerebrovascular Pt	GTEX-S95S-1626-SM-2XCDJ	ArteryTibial	2.06543
GTEX-SE5C	Control	GTEX-SE5C-0426-SM-4BRUI	ArteryCoronary	1.29336
GTEX-SE5C	Control	Merged	HeartLeftVentricle	0.898536
GTEX-SIU7	Cardiac Pt	GTEX-SIU7-0226-SM-4BRX2	ArteryCoronary	1.6012
GTEX-SIU7	Cardiac Pt	GTEX-SIU7-0426-SM-2XCDX	HeartLeftVentricle	1.18809
GTEX-SIU8	Control	GTEX-SIU8-0426-SM-4BRUE	ArteryTibial	3.06264
GTEX-SIU8	Control	GTEX-SIU8-0826-SM-2XCDQ	HeartLeftVentricle	1.58278
GTEX-SJXC	Cardiac Pt	GTEX-SJXC-0426-SM-2XCFH	ArteryTibial	2.61873
GTEX-SJXC	Cardiac Pt	GTEX-SJXC-1126-SM-4DM6Y	ArteryAorta	3.68424
GTEX-SN8G	Control	GTEX-SN8G-0526-SM-32PLE	ArteryTibial	3.4343
GTEX-SNMC	Control	GTEX-SNMC-0126-SM-2XCFO	HeartLeftVentricle	0.697614
GTEX-SNMC	Control	GTEX-SNMC-0226-SM-4DM6F	ArteryCoronary	1.77805
GTEX-SNMC	Control	GTEX-SNMC-1526-SM-2XCFN	ArteryTibial	2.99016
GTEX-SSA3	Cerebrovascular Pt	GTEX-SSA3-0426-SM-32QPI	ArteryTibial	2.0056
GTEX-SUCS	Cerebrovascular Pt	GTEX-SUCS-0326-SM-32PLL	HeartLeftVentricle	0.922202
GTEX-SUCS	Cerebrovascular Pt	GTEX-SUCS-0426-SM-5CHT6-rep1	ArteryAorta	0.811077
GTEX-T2IS	Control	GTEX-T2IS-0426-SM-32QPE	HeartLeftVentricle	1.49549
GTEX-T2IS	Control	GTEX-T2IS-1026-SM-32QP1	ArteryTibial	2.21898
GTEX-T5JC	Control	GTEX-T5JC-0226-SM-32PMA	ArteryTibial	3.09812
GTEX-T5JC	Control	GTEX-T5JC-0326-SM-4DM5C	ArteryAorta	3.66257
GTEX-T6MN	Cardiac Pt	GTEX-T6MN-0426-SM-32PMF	ArteryTibial	2.64418
GTEX-T6MN	Cardiac Pt	GTEX-T6MN-1026-SM-5CHRR-rep1	ArteryCoronary	2.36885
GTEX-T6MN	Cardiac Pt	GTEX-T6MN-1126-SM-4DM71	ArteryAorta	3.92853
GTEX-T6MN	Cardiac Pt	Merged	HeartLeftVentricle	1.78195
GTEX-T6MO	Control	GTEX-T6MO-1926-SM-32QOJ	ArteryTibial	2.88619
GTEX-T8EM	Control	GTEX-T8EM-0426-SM-4DM7E	ArteryAorta	2.30438
GTEX-T8EM	Control	GTEX-T8EM-1626-SM-3DB7K	ArteryTibial	2.76892
GTEX-TKQ1	Control	GTEX-TKQ1-1226-SM-4GICJ	ArteryTibial	2.39843
GTEX-TKQ2	Cardiac Pt	GTEX-TKQ2-1026-SM-33HB7	ArteryTibial	2.16195
GTEX-TMMY	Cerebrovascular Pt	GTEX-TMMY-0626-SM-33HBD	ArteryTibial	2.26628
GTEX-TMMY	Cerebrovascular Pt	GTEX-TMMY-1026-SM-4DXTI	ArteryAorta	2.24743
GTEX-TSE9	Cardiac Pt	GTEX-TSE9-0426-SM-3DB81	ArteryTibial	2.52837
GTEX-U3ZH	Cerebrovascular Pt	GTEX-U3ZH-0426-SM-4DXSE	ArteryCoronary	1.85185
GTEX-U3ZH	Cerebrovascular Pt	GTEX-U3ZH-0626-SM-4DXT3	ArteryAorta	2.2164
GTEX-U3ZH	Cerebrovascular Pt	GTEX-U3ZH-1726-SM-3DB79	ArteryTibial	2.22867
GTEX-U3ZH	Cerebrovascular Pt	Merged	HeartLeftVentricle	1.09708
GTEX-U3ZM	Control	GTEX-U3ZM-0326-SM-4DXUJ	ArteryAorta	1.68672
GTEX-U3ZN	Control	GTEX-U3ZN-0426-SM-4DXSH	ArteryCoronary	2.206
GTEX-U3ZN	Control	GTEX-U3ZN-0526-SM-4DXTH	ArteryAorta	1.69187
GTEX-U3ZN	Control	GTEX-U3ZN-1426-SM-3DB87	HeartLeftVentricle	0.841267
GTEX-U3ZN	Control	GTEX-U3ZN-2526-SM-3DB7V	ArteryTibial	1.8961
GTEX-U412	Cardiac Pt	GTEX-U412-0226-SM-3NMC8	ArteryTibial	2.38354
GTEX-U4B1	Control	GTEX-U4B1-0226-SM-4DXU8	ArteryCoronary	1.54845
GTEX-U4B1	Control	GTEX-U4B1-0326-SM-3DB8K	HeartLeftVentricle	0.691332
GTEX-U4B1	Control	GTEX-U4B1-1926-SM-3DB9E	ArteryTibial	2.67005
GTEX-U8T8	Cardiac Pt	GTEX-U8T8-0326-SM-3DB93	ArteryTibial	2.81102
GTEX-U8XE	Control	GTEX-U8XE-0626-SM-3DB8U	ArteryTibial	2.64876
GTEX-U8XE	Control	GTEX-U8XE-0926-SM-3DB8V	HeartAtrialAppendage	1.43212
GTEX-U8XE	Control	GTEX-U8XE-1026-SM-4E3HM	ArteryCoronary	2.43282
GTEX-U8XE	Control	GTEX-U8XE-1126-SM-3DB8W	HeartLeftVentricle	1.26005
GTEX-U8XE	Control	GTEX-U8XE-1226-SM-4E3HN	ArteryAorta	2.71198
GTEX-UJHI	Cerebrovascular Pt	GTEX-UJHI-0226-SM-4IHJL	ArteryAorta	1.95215
GTEX-UJHI	Cerebrovascular Pt	GTEX-UJHI-0326-SM-4IHJE	ArteryCoronary	2.31575
GTEX-UJHI	Cerebrovascular Pt	GTEX-UJHI-0426-SM-3DB8Y	HeartLeftVentricle	0.947336
GTEX-UJHI	Cerebrovascular Pt	GTEX-UJHI-1926-SM-3DB8Z	ArteryTibial	2.68493
GTEX-UJMC	Cerebrovascular Pt	GTEX-UJMC-0426-SM-4IHJF	ArteryCoronary	1.52886
GTEX-UJMC	Cerebrovascular Pt	GTEX-UJMC-0526-SM-3GAE3	HeartLeftVentricle	0.953461
GTEX-UJMC	Cerebrovascular Pt	GTEX-UJMC-0626-SM-4IHJQ	ArteryAorta	1.71197
GTEX-UJMC	Cerebrovascular Pt	GTEX-UJMC-2026-SM-3GADR	ArteryTibial	2.37983
GTEX-UPIC	Control	GTEX-UPIC-0326-SM-4IHJ9	ArteryCoronary	2.26833
GTEX-UPIC	Control	GTEX-UPIC-0526-SM-4WWCQ	ArteryAorta	1.69436
GTEX-UPJH	Cardiac Pt	GTEX-UPJH-0726-SM-4IHJW	ArteryTibial	2.53315
GTEX-UPJH	Cardiac Pt	GTEX-UPJH-0926-SM-4IHKA	ArteryAorta	4.34038
GTEX-UPK5	Cerebrovascular Pt	GTEX-UPK5-0126-SM-3GADM	ArteryCoronary	2.71427
GTEX-UPK5	Cerebrovascular Pt	GTEX-UPK5-0226-SM-3GAEV	HeartAtrialAppendage	1.50507
GTEX-UPK5	Cerebrovascular Pt	GTEX-UPK5-1526-SM-4JBJA	ArteryAorta	3.12756
GTEX-UPK5	Cerebrovascular Pt	Merged	HeartLeftVentricle	1.43751
GTEX-UTHO	Cardiac Pt	GTEX-UTHO-1226-SM-3GAEE	HeartAtrialAppendage	2.14795
GTEX-V1D1	Cerebrovascular Pt	GTEX-V1D1-0326-SM-4JBIY	ArteryAorta	1.95675
GTEX-V1D1	Cerebrovascular Pt	GTEX-V1D1-0526-SM-4JBGW	HeartLeftVentricle	1.20309
GTEX-V1D1	Cerebrovascular Pt	GTEX-V1D1-0626-SM-4JBHN	HeartAtrialAppendage	1.35045
GTEX-V1D1	Cerebrovascular Pt	GTEX-V1D1-2626-SM-4JBJH	ArteryTibial	3.86856
GTEX-V955	Control	GTEX-V955-0726-SM-3GAFG	HeartLeftVentricle	0.999788
GTEX-V955	Control	GTEX-V955-0826-SM-5SI82	HeartAtrialAppendage	1.08519
GTEX-V955	Control	GTEX-V955-0926-SM-4JBJ8	ArteryAorta	2.30341
GTEX-V955	Control	GTEX-V955-2626-SM-3NM9F	ArteryTibial	3.47013
GTEX-VJWN	Cardiac Pt	GTEX-VJWN-0626-SM-3NMAN	ArteryTibial	1.9634
GTEX-VJWN	Cardiac Pt	GTEX-VJWN-1026-SM-4M1ZN	HeartAtrialAppendage	1.89004
GTEX-VJYA	Cerebrovascular Pt	GTEX-VJYA-0226-SM-4KL1Q	ArteryAorta	1.63684
GTEX-VJYA	Cerebrovascular Pt	GTEX-VJYA-1826-SM-4KL1W	ArteryTibial	2.00153
GTEX-VUSG	Control	GTEX-VUSG-0526-SM-4KL22	ArteryAorta	2.98753
GTEX-VUSG	Control	GTEX-VUSG-0626-SM-4KL1Z	ArteryCoronary	2.85173
GTEX-VUSG	Control	GTEX-VUSG-0726-SM-3GIK1	HeartAtrialAppendage	1.41693
GTEX-VUSG	Control	GTEX-VUSG-2826-SM-4KKZM	ArteryTibial	2.77262
GTEX-VUSH	Control	GTEX-VUSH-0526-SM-3NB2J	ArteryTibial	2.66738
GTEX-W5WG	Cerebrovascular Pt	GTEX-W5WG-2226-SM-4LMI3	ArteryTibial	2.88507
GTEX-W5X1	Control	Merged	HeartAtrialAppendage	1.29757
GTEX-WCDI	Control	GTEX-WCDI-0426-SM-4GIAL	ArteryTibial	1.9322
GTEX-WEY5	Cerebrovascular Pt	GTEX-WEY5-0226-SM-3GIKN	HeartAtrialAppendage	0.839075
GTEX-WEY5	Cerebrovascular Pt	GTEX-WEY5-0326-SM-4LMI7	ArteryCoronary	1.08299
GTEX-WEY5	Cerebrovascular Pt	GTEX-WEY5-0426-SM-3GIKT	HeartLeftVentricle	0.776846
GTEX-WEY5	Cerebrovascular Pt	GTEX-WEY5-2126-SM-3GILK	ArteryTibial	2.40422
GTEX-WFG7	Control	GTEX-WFG7-0626-SM-4LMK6	ArteryCoronary	1.6886
GTEX-WFG7	Control	GTEX-WFG7-0726-SM-3GIKO	HeartLeftVentricle	0.862086
GTEX-WFG7	Control	GTEX-WFG7-0826-SM-3GIKU	HeartAtrialAppendage	0.900543
GTEX-WFG7	Control	GTEX-WFG7-0926-SM-4LMK7	ArteryAorta	1.56354
GTEX-WFG7	Control	GTEX-WFG7-2326-SM-3GIKV	ArteryTibial	2.48053
GTEX-WFG8	Control	GTEX-WFG8-0726-SM-3GILP	HeartAtrialAppendage	0.960279
GTEX-WFG8	Control	Merged	ArteryAorta	1.59442
GTEX-WFG8	Control	Merged	HeartLeftVentricle	0.809206
GTEX-WFON	Control	GTEX-WFON-0226-SM-3GIKR	HeartAtrialAppendage	0.894437
GTEX-WFON	Control	GTEX-WFON-0526-SM-4LVLY	ArteryAorta	1.95393
GTEX-WFON	Control	GTEX-WFON-2526-SM-3LK7P	ArteryTibial	2.71439
GTEX-WFON	Control	Merged	HeartLeftVentricle	0.902959
GTEX-WH7G	Cerebrovascular Pt	GTEX-WH7G-0326-SM-3NMBH	HeartAtrialAppendage	0.962311
GTEX-WH7G	Cerebrovascular Pt	GTEX-WH7G-0426-SM-3NMBJ	HeartLeftVentricle	0.781664
GTEX-WH7G	Cerebrovascular Pt	GTEX-WH7G-0626-SM-4LVMO	ArteryAorta	1.88836
GTEX-WHPG	Control	GTEX-WHPG-0726-SM-4M1XX	ArteryCoronary	1.75428
GTEX-WHPG	Control	GTEX-WHPG-0826-SM-3NMBF	HeartLeftVentricle	0.928056
GTEX-WHPG	Control	GTEX-WHPG-0926-SM-4M1XY	ArteryAorta	1.47038
GTEX-WHPG	Control	GTEX-WHPG-1026-SM-3NMBA	HeartAtrialAppendage	1.0654
GTEX-WHPG	Control	GTEX-WHPG-2326-SM-3NMBP	ArteryTibial	2.55716
GTEX-WHSB	Cardiac Pt	GTEX-WHSB-0226-SM-4M1XE	ArteryAorta	1.88389
GTEX-WHSE	Control	GTEX-WHSE-0726-SM-4RTXA	ArteryCoronary	2.74188
GTEX-WHSE	Control	GTEX-WHSE-0826-SM-4SOJU	HeartAtrialAppendage	2.46414
GTEX-WHSE	Control	GTEX-WHSE-0926-SM-3NMBS	HeartLeftVentricle	1.31923
GTEX-WHSE	Control	GTEX-WHSE-1126-SM-3NMBU	ArteryTibial	2.93036
GTEX-WHWD	Control	GTEX-WHWD-0226-SM-4OORT	ArteryCoronary	1.99869
GTEX-WHWD	Control	GTEX-WHWD-0326-SM-3LK6L	HeartAtrialAppendage	1.0559
GTEX-WHWD	Control	GTEX-WHWD-0426-SM-3LK83	HeartLeftVentricle	0.931937
GTEX-WHWD	Control	GTEX-WHWD-0526-SM-4OORW	ArteryAorta	2.26621
GTEX-WHWD	Control	GTEX-WHWD-2426-SM-3LK6S	ArteryTibial	3.16605
GTEX-WI4N	Control	GTEX-WI4N-0626-SM-3TW8Z	HeartLeftVentricle	1.64921
GTEX-WI4N	Control	GTEX-WI4N-0726-SM-3TW93	HeartAtrialAppendage	1.99862
GTEX-WK11	Control	GTEX-WK11-0626-SM-3NMAV	HeartAtrialAppendage	2.47422
GTEX-WL46	Cardiac Pt	GTEX-WL46-0526-SM-3LK7W	ArteryTibial	2.60611
GTEX-WL46	Cardiac Pt	GTEX-WL46-0726-SM-3LK5Z	HeartAtrialAppendage	2.63676
GTEX-WL46	Cardiac Pt	GTEX-WL46-0926-SM-3LK7T	HeartLeftVentricle	1.72633
GTEX-WOFL	Cerebrovascular Pt	GTEX-WOFL-1226-SM-4OOST	HeartAtrialAppendage	2.3669
GTEX-WOFM	Control	GTEX-WOFM-1726-SM-3MJFA	ArteryTibial	2.26913
GTEX-WQUQ	Control	GTEX-WQUQ-1326-SM-3MJFF	HeartAtrialAppendage	1.63018
GTEX-WQUQ	Control	GTEX-WQUQ-1426-SM-3MJFD	HeartLeftVentricle	1.21327
GTEX-WQUQ	Control	GTEX-WQUQ-1526-SM-4OOSM	ArteryAorta	2.8021
GTEX-WRHK	Control	GTEX-WRHK-1726-SM-3MJFK	ArteryTibial	2.33755
GTEX-WRHU	Control	GTEX-WRHU-0726-SM-3MJFL	ArteryTibial	2.94797
GTEX-WRHU	Control	GTEX-WRHU-1026-SM-4E3ID	HeartAtrialAppendage	2.01726
GTEX-WRHU	Control	GTEX-WRHU-1126-SM-4E3I1	ArteryCoronary	3.11518
GTEX-WRHU	Control	GTEX-WRHU-1226-SM-4E3IJ	HeartLeftVentricle	1.5599
GTEX-WRHU	Control	GTEX-WRHU-1326-SM-4E3K7	ArteryAorta	3.95433
GTEX-WWYW	Control	GTEX-WWYW-0426-SM-3NB31	ArteryTibial	3.62831
GTEX-WWYW	Control	GTEX-WWYW-1126-SM-3NB2Q	HeartAtrialAppendage	2.56921
GTEX-WWYW	Control	GTEX-WWYW-1326-SM-3NB2S	HeartLeftVentricle	1.84353
GTEX-WY7C	Control	GTEX-WY7C-0526-SM-3NB3D	HeartLeftVentricle	0.811443
GTEX-WY7C	Control	GTEX-WY7C-0626-SM-4ONCT	ArteryAorta	1.79646
GTEX-WY7C	Control	GTEX-WY7C-1126-SM-3NB3A	HeartAtrialAppendage	0.995305
GTEX-WY7C	Control	GTEX-WY7C-1526-SM-4OND2	ArteryCoronary	1.88527
GTEX-WY7C	Control	GTEX-WY7C-2826-SM-3NB3Q	ArteryTibial	2.41982
GTEX-WYBS	Control	GTEX-WYBS-0426-SM-3NM9M	ArteryTibial	2.83334
GTEX-WYBS	Control	GTEX-WYBS-1226-SM-3NM9N	HeartAtrialAppendage	2.04671
GTEX-WYJK	Control	GTEX-WYJK-0426-SM-3NM9G	ArteryTibial	3.00483
GTEX-WYJK	Control	GTEX-WYJK-0926-SM-4ONCF	ArteryCoronary	3.10204
GTEX-WYJK	Control	GTEX-WYJK-1026-SM-3NM8W	HeartLeftVentricle	1.16732
GTEX-WYJK	Control	GTEX-WYJK-1126-SM-3NM9Z	HeartAtrialAppendage	1.47181
GTEX-WYJK	Control	GTEX-WYJK-1226-SM-4ONCP	ArteryAorta	2.77877
GTEX-WYVS	Cerebrovascular Pt	GTEX-WYVS-0426-SM-4ONDL	ArteryAorta	2.4786
GTEX-WYVS	Cerebrovascular Pt	GTEX-WYVS-2526-SM-3NMAT	ArteryTibial	3.41473
GTEX-WZTO	Control	GTEX-WZTO-1126-SM-3NM93	ArteryTibial	3.03793
GTEX-WZTO	Control	GTEX-WZTO-1226-SM-3NMAZ	HeartAtrialAppendage	2.05874
GTEX-WZTO	Control	GTEX-WZTO-1326-SM-3NM8X	HeartLeftVentricle	1.59734
GTEX-WZTO	Control	GTEX-WZTO-1626-SM-4PQYR	ArteryAorta	4.22485
GTEX-X15G	Cerebrovascular Pt	GTEX-X15G-0426-SM-4PQZ6	HeartLeftVentricle	0.889129
GTEX-X261	Cerebrovascular Pt	GTEX-X261-0526-SM-4PQYS	ArteryTibial	3.18727
GTEX-X261	Cerebrovascular Pt	GTEX-X261-0926-SM-3NMCY	HeartAtrialAppendage	2.68888
GTEX-X261	Cerebrovascular Pt	GTEX-X261-1426-SM-4PQZ1	HeartLeftVentricle	1.75844
GTEX-X3Y1	Cerebrovascular Pt	GTEX-X3Y1-0226-SM-3P5Z5	HeartAtrialAppendage	0.885006
GTEX-X3Y1	Cerebrovascular Pt	GTEX-X3Y1-0326-SM-4PQZ7	ArteryAorta	2.21436
GTEX-X3Y1	Cerebrovascular Pt	GTEX-X3Y1-0426-SM-3P5Z4	HeartLeftVentricle	1.03722
GTEX-X4EO	Cardiac Pt	GTEX-X4EO-1026-SM-4QARP	ArteryAorta	4.5075
GTEX-X4EP	Control	GTEX-X4EP-0326-SM-3P5Z6	HeartAtrialAppendage	2.42942
GTEX-X4EP	Control	GTEX-X4EP-0826-SM-3P5YK	ArteryTibial	2.72832
GTEX-X4EP	Control	GTEX-X4EP-1426-SM-4PQZP	ArteryAorta	4.99934
GTEX-X4XX	Cerebrovascular Pt	GTEX-X4XX-1126-SM-3NMBY	HeartAtrialAppendage	2.37518
GTEX-X4XY	Cardiac Pt	GTEX-X4XY-0526-SM-46MW1	ArteryTibial	2.84748
GTEX-X4XY	Cardiac Pt	GTEX-X4XY-1526-SM-4QASE	ArteryAorta	4.26323
GTEX-X5EB	Cerebrovascular Pt	GTEX-X5EB-0326-SM-4QASF	ArteryCoronary	1.51026
GTEX-X5EB	Cerebrovascular Pt	GTEX-X5EB-0626-SM-46MVQ	HeartAtrialAppendage	1.06252
GTEX-X5EB	Cerebrovascular Pt	GTEX-X5EB-0826-SM-46MVS	HeartLeftVentricle	1.27701
GTEX-X5EB	Cerebrovascular Pt	GTEX-X5EB-2626-SM-4E3HZ	ArteryTibial	2.59426
GTEX-X62O	Cardiac Pt	GTEX-X62O-0826-SM-46MW8	HeartAtrialAppendage	2.3715
GTEX-X62O	Cardiac Pt	GTEX-X62O-1626-SM-46MW9	ArteryTibial	4.03264
GTEX-X88G	Cerebrovascular Pt	GTEX-X88G-0426-SM-47JZ5	ArteryTibial	2.28702
GTEX-X8HC	Cardiac Pt	GTEX-X8HC-1026-SM-46MWH	HeartAtrialAppendage	2.43099
GTEX-X8HC	Cardiac Pt	GTEX-X8HC-1626-SM-46MWE	HeartLeftVentricle	1.41268
GTEX-XAJ8	Control	GTEX-XAJ8-1226-SM-47JYS	ArteryTibial	2.37864
GTEX-XBEC	Cardiac Pt	GTEX-XBEC-0526-SM-4QARU	ArteryTibial	2.85975
GTEX-XBEC	Cardiac Pt	GTEX-XBEC-1226-SM-4AT65	HeartAtrialAppendage	2.22643
GTEX-XBEC	Cardiac Pt	GTEX-XBEC-1326-SM-4AT69	HeartLeftVentricle	1.69836
GTEX-XBED	Cardiac Pt	GTEX-XBED-0526-SM-47JY3	HeartLeftVentricle	0.981374
GTEX-XBED	Cardiac Pt	GTEX-XBED-0726-SM-4GIAR	ArteryAorta	1.65122
GTEX-XBED	Cardiac Pt	GTEX-XBED-2426-SM-4AT4O	ArteryTibial	2.37434
GTEX-XBEW	Control	GTEX-XBEW-0526-SM-4QASO	ArteryAorta	2.55836
GTEX-XBEW	Control	GTEX-XBEW-0826-SM-4QASQ	ArteryTibial	3.49805
GTEX-XGQ4	Control	GTEX-XGQ4-0326-SM-4GIEE	HeartLeftVentricle	0.875394
GTEX-XGQ4	Control	GTEX-XGQ4-0526-SM-4AT6C	HeartAtrialAppendage	0.97212
GTEX-XGQ4	Control	GTEX-XGQ4-0626-SM-4AT56	ArteryCoronary	1.40471
GTEX-XGQ4	Control	GTEX-XGQ4-2426-SM-4AT55	ArteryTibial	2.15575
GTEX-XLM4	Cardiac Pt	GTEX-XLM4-0426-SM-4AT54	ArteryTibial	2.95818
GTEX-XLM4	Cardiac Pt	GTEX-XLM4-2026-SM-4AT4X	HeartAtrialAppendage	2.24877
GTEX-XMK1	Control	GTEX-XMK1-2526-SM-4B666	ArteryTibial	2.45593
GTEX-XOT4	Cardiac Pt	GTEX-XOT4-0426-SM-4B66T	ArteryTibial	3.14496
GTEX-XOT4	Cardiac Pt	GTEX-XOT4-1126-SM-4B66E	HeartAtrialAppendage	2.30349
GTEX-XOTO	Cardiac Pt	GTEX-XOTO-0426-SM-4B66A	ArteryTibial	2.8842
GTEX-XPT6	Control	GTEX-XPT6-0126-SM-4B65S	HeartLeftVentricle	1.01482
GTEX-XPT6	Control	GTEX-XPT6-0226-SM-4B65L	HeartAtrialAppendage	1.02058
GTEX-XPT6	Control	GTEX-XPT6-0326-SM-4B66V	ArteryAorta	1.73008
GTEX-XPT6	Control	GTEX-XPT6-0426-SM-4B672	ArteryCoronary	1.97939
GTEX-XPT6	Control	GTEX-XPT6-2226-SM-4B66R	ArteryTibial	3.03339
GTEX-XPVG	Control	GTEX-XPVG-0726-SM-4B658	HeartAtrialAppendage	1.02334
GTEX-XPVG	Control	GTEX-XPVG-0826-SM-4B654	HeartLeftVentricle	1.01368
GTEX-XPVG	Control	GTEX-XPVG-0926-SM-4B651	ArteryCoronary	2.20145
GTEX-XPVG	Control	GTEX-XPVG-2926-SM-4B66G	ArteryTibial	2.89445
GTEX-XQ3S	Cardiac Pt	GTEX-XQ3S-0126-SM-4BOO9	ArteryAorta	4.22132
GTEX-XQ3S	Cardiac Pt	GTEX-XQ3S-0526-SM-4BOQA	HeartAtrialAppendage	2.17487
GTEX-XQ3S	Cardiac Pt	GTEX-XQ3S-0626-SM-4BOOB	HeartLeftVentricle	1.66597
GTEX-XQ8I	Cerebrovascular Pt	GTEX-XQ8I-0126-SM-4BOPL	HeartLeftVentricle	1.27519
GTEX-XQ8I	Cerebrovascular Pt	GTEX-XQ8I-0226-SM-4BOPM	HeartAtrialAppendage	1.34983
GTEX-XQ8I	Cerebrovascular Pt	GTEX-XQ8I-0326-SM-4BOPN	ArteryCoronary	2.21018
GTEX-XQ8I	Cerebrovascular Pt	GTEX-XQ8I-0826-SM-4BOOE	ArteryTibial	3.32203
GTEX-XQ8I	Cerebrovascular Pt	GTEX-XQ8I-1326-SM-4BOPV	ArteryAorta	3.20125
GTEX-XUJ4	Control	GTEX-XUJ4-0326-SM-4BOP9	ArteryAorta	1.68193
GTEX-XUJ4	Control	GTEX-XUJ4-0526-SM-4BOON	HeartLeftVentricle	0.917158
GTEX-XUJ4	Control	GTEX-XUJ4-0626-SM-4BOOO	HeartAtrialAppendage	0.978206
GTEX-XUJ4	Control	GTEX-XUJ4-2826-SM-4BOQ2	ArteryTibial	2.56407
GTEX-XUW1	Cerebrovascular Pt	GTEX-XUW1-0726-SM-4BOP5	ArteryTibial	3.33213
GTEX-XUW1	Cerebrovascular Pt	GTEX-XUW1-1126-SM-4BONZ	ArteryAorta	2.37629
GTEX-XUYS	Control	GTEX-XUYS-0426-SM-47JX3	ArteryTibial	2.34558
GTEX-XUZC	Cerebrovascular Pt	GTEX-XUZC-0626-SM-4BOPG	ArteryAorta	1.54613
GTEX-XUZC	Cerebrovascular Pt	GTEX-XUZC-2026-SM-4BRW9	ArteryTibial	2.44207
GTEX-XV7Q	Control	GTEX-XV7Q-0526-SM-4BRWR	ArteryAorta	2.34153
GTEX-XV7Q	Control	GTEX-XV7Q-0626-SM-4BRV5	ArteryCoronary	2.53352
GTEX-XV7Q	Control	GTEX-XV7Q-0726-SM-4BRV6	HeartAtrialAppendage	1.13555
GTEX-XV7Q	Control	GTEX-XV7Q-0826-SM-4BRV7	HeartLeftVentricle	1.04042
GTEX-XXEK	Control	GTEX-XXEK-0726-SM-4BRWF	ArteryAorta	2.05077
GTEX-XXEK	Control	GTEX-XXEK-0926-SM-4BRWH	HeartLeftVentricle	1.06405
GTEX-XXEK	Control	GTEX-XXEK-2026-SM-4BRVE	HeartAtrialAppendage	1.15535
GTEX-XYKS	Cerebrovascular Pt	GTEX-XYKS-0226-SM-4BRW3	HeartAtrialAppendage	1.0112
GTEX-XYKS	Cerebrovascular Pt	GTEX-XYKS-0426-SM-4BRW4	ArteryAorta	1.60955
GTEX-XYKS	Cerebrovascular Pt	GTEX-XYKS-2626-SM-4BRUT	ArteryTibial	2.46159
GTEX-Y111	Control	GTEX-Y111-0426-SM-4TT3K	ArteryTibial	2.39769
GTEX-Y114	Cerebrovascular Pt	GTEX-Y114-0126-SM-4TT8K	HeartAtrialAppendage	0.916397
GTEX-Y114	Cerebrovascular Pt	GTEX-Y114-0226-SM-4TT8W	HeartLeftVentricle	0.848157
GTEX-Y114	Cerebrovascular Pt	GTEX-Y114-0326-SM-4TT99	ArteryCoronary	1.55767
GTEX-Y114	Cerebrovascular Pt	GTEX-Y114-0426-SM-4TT6V	ArteryAorta	1.34695
GTEX-Y114	Cerebrovascular Pt	GTEX-Y114-2726-SM-4TT9B	ArteryTibial	2.49962
GTEX-Y3I4	Cardiac Pt	GTEX-Y3I4-0326-SM-4TT28	ArteryAorta	1.72645
GTEX-Y3I4	Cardiac Pt	GTEX-Y3I4-0526-SM-4TT6X	HeartAtrialAppendage	1.15493
GTEX-Y3I4	Cardiac Pt	GTEX-Y3I4-0626-SM-4TT7A	HeartLeftVentricle	0.96961
GTEX-Y3IK	Control	GTEX-Y3IK-0726-SM-4WWE5	ArteryAorta	2.39599
GTEX-Y3IK	Control	GTEX-Y3IK-0826-SM-51MT8	HeartLeftVentricle	1.01696
GTEX-Y3IK	Control	GTEX-Y3IK-0926-SM-51MQU	ArteryCoronary	2.00785
GTEX-Y3IK	Control	GTEX-Y3IK-1026-SM-51MR7	HeartAtrialAppendage	1.18667
GTEX-Y3IK	Control	GTEX-Y3IK-2826-SM-4WWDW	ArteryTibial	2.69267
GTEX-Y5LM	Control	GTEX-Y5LM-0226-SM-4VBRM	ArteryAorta	1.49873
GTEX-Y5LM	Control	GTEX-Y5LM-2326-SM-5S2NK	ArteryTibial	3.29872
GTEX-Y5V5	Cerebrovascular Pt	GTEX-Y5V5-0426-SM-4VBPU	ArteryAorta	2.6589
GTEX-Y5V5	Cerebrovascular Pt	GTEX-Y5V5-0626-SM-4VBPX	HeartLeftVentricle	1.32776
GTEX-Y5V5	Cerebrovascular Pt	GTEX-Y5V5-0726-SM-4VBPY	HeartAtrialAppendage	1.60975
GTEX-Y5V5	Cerebrovascular Pt	GTEX-Y5V5-2726-SM-4VDS2	ArteryTibial	2.51419
GTEX-Y5V6	Cerebrovascular Pt	GTEX-Y5V6-0326-SM-4VBRW	ArteryCoronary	1.59295
GTEX-Y5V6	Cerebrovascular Pt	GTEX-Y5V6-0426-SM-4VBRZ	ArteryAorta	1.74109
GTEX-Y5V6	Cerebrovascular Pt	GTEX-Y5V6-0826-SM-4VBRU	HeartLeftVentricle	1.04963
GTEX-Y5V6	Cerebrovascular Pt	GTEX-Y5V6-2826-SM-4VDSF	ArteryTibial	2.19652
GTEX-Y8DK	Control	GTEX-Y8DK-0526-SM-4TT3R	ArteryTibial	2.63128
GTEX-Y8E4	Cerebrovascular Pt	GTEX-Y8E4-0226-SM-4VBQ3	ArteryCoronary	2.11579
GTEX-Y8E4	Cerebrovascular Pt	GTEX-Y8E4-0326-SM-4VBRR	HeartLeftVentricle	1.22005
GTEX-Y8E4	Cerebrovascular Pt	GTEX-Y8E4-0426-SM-4V6GB	HeartAtrialAppendage	1.33082
GTEX-Y8E4	Cerebrovascular Pt	GTEX-Y8E4-1126-SM-5IFIA	ArteryAorta	2.42043
GTEX-Y8LW	Cerebrovascular Pt	GTEX-Y8LW-0426-SM-4VBQ6	ArteryAorta	1.94532
GTEX-Y9LG	Control	GTEX-Y9LG-0226-SM-4VBS4	ArteryAorta	1.59205
GTEX-Y9LG	Control	GTEX-Y9LG-2326-SM-4VDS1	ArteryTibial	1.81538
GTEX-YB5E	Control	GTEX-YB5E-2426-SM-5IFIV	ArteryTibial	2.41874
GTEX-YB5K	Cerebrovascular Pt	GTEX-YB5K-0126-SM-5IFJ2	HeartLeftVentricle	0.62509
GTEX-YB5K	Cerebrovascular Pt	GTEX-YB5K-0226-SM-5IFJE	HeartAtrialAppendage	0.871096
GTEX-YB5K	Cerebrovascular Pt	GTEX-YB5K-0326-SM-5IFJQ	ArteryAorta	1.27449
GTEX-YB5K	Cerebrovascular Pt	GTEX-YB5K-0426-SM-5LUA4	ArteryCoronary	0.825678
GTEX-YBZK	Cerebrovascular Pt	GTEX-YBZK-0226-SM-59HLO	ArteryTibial	1.70445
GTEX-YEC3	Cerebrovascular Pt	GTEX-YEC3-0326-SM-5IFJJ	ArteryCoronary	1.34513
GTEX-YEC3	Cerebrovascular Pt	GTEX-YEC3-1126-SM-5IFIH	ArteryTibial	2.37052
GTEX-YEC3	Cerebrovascular Pt	Merged	ArteryAorta	1.61204
GTEX-YEC3	Cerebrovascular Pt	Merged	HeartLeftVentricle	0.906533
GTEX-YEC3	Cerebrovascular Pt	Merged	HeartAtrialAppendage	0.898588
GTEX-YEC4	Cerebrovascular Pt	GTEX-YEC4-0226-SM-4W1YG	HeartAtrialAppendage	0.903383
GTEX-YEC4	Cerebrovascular Pt	GTEX-YEC4-0326-SM-4W216	HeartLeftVentricle	0.881143
GTEX-YEC4	Cerebrovascular Pt	GTEX-YEC4-0426-SM-4W1ZH	ArteryCoronary	1.44963
GTEX-YEC4	Cerebrovascular Pt	GTEX-YEC4-0726-SM-5CVLV	ArteryAorta	1.86741
GTEX-YEC4	Cerebrovascular Pt	GTEX-YEC4-2326-SM-5IFHV	ArteryTibial	2.18756
GTEX-YECK	Control	GTEX-YECK-0526-SM-4W1ZD	ArteryTibial	3.265
GTEX-YECK	Control	GTEX-YECK-1226-SM-4W21G	HeartAtrialAppendage	1.83716
GTEX-YECK	Control	GTEX-YECK-1326-SM-4W1ZF	ArteryAorta	3.99078
GTEX-YF7O	Cerebrovascular Pt	GTEX-YF7O-0226-SM-5IFJ4	ArteryCoronary	1.60329
GTEX-YF7O	Cerebrovascular Pt	GTEX-YF7O-0426-SM-5P9FS	HeartLeftVentricle	0.707762
GTEX-YF7O	Cerebrovascular Pt	GTEX-YF7O-0526-SM-5P9IO	HeartAtrialAppendage	0.827682
GTEX-YFC4	Control	GTEX-YFC4-0326-SM-4TT3U	ArteryAorta	3.3606
GTEX-YFC4	Control	GTEX-YFC4-0426-SM-4TT3J	HeartAtrialAppendage	2.12772
GTEX-YFC4	Control	GTEX-YFC4-0926-SM-5S2U7	ArteryTibial	2.85004
GTEX-YJ8A	Control	GTEX-YJ8A-0826-SM-5Q5A7	ArteryTibial	2.14729
GTEX-YJ8O	Control	GTEX-YJ8O-0126-SM-5QGRG	ArteryCoronary	3.26275
GTEX-YJ8O	Control	GTEX-YJ8O-0226-SM-5S2NL	ArteryAorta	4.05863
GTEX-YJ8O	Control	GTEX-YJ8O-0826-SM-5CVM3	HeartAtrialAppendage	2.04364
GTEX-YJ8O	Control	GTEX-YJ8O-2726-SM-5IFJ7	ArteryTibial	2.3455
GTEX-Z93S	Control	GTEX-Z93S-0326-SM-5HL84	HeartAtrialAppendage	2.49315
GTEX-Z93S	Control	GTEX-Z93S-0926-SM-5HL8B	ArteryTibial	2.59773
GTEX-Z93T	Cardiac Pt	GTEX-Z93T-0426-SM-5HL6G	ArteryTibial	1.9563
GTEX-Z9EW	Cerebrovascular Pt	GTEX-Z9EW-0126-SM-5CVM6	ArteryAorta	1.54539
GTEX-Z9EW	Cerebrovascular Pt	GTEX-Z9EW-1926-SM-5CVMP	ArteryTibial	2.51066
GTEX-ZA64	Control	GTEX-ZA64-0126-SM-5HL8Z	ArteryAorta	1.55002
GTEX-ZA64	Control	GTEX-ZA64-2226-SM-5Q5A9	ArteryTibial	2.39992
GTEX-ZAB4	Cardiac Pt	GTEX-ZAB4-0526-SM-5HL7Z	ArteryAorta	3.32761
GTEX-ZAB4	Cardiac Pt	GTEX-ZAB4-0726-SM-5HL8I	ArteryCoronary	3.31362
GTEX-ZAB4	Cardiac Pt	GTEX-ZAB4-0926-SM-5CVN4	HeartAtrialAppendage	2.03844
GTEX-ZAB4	Cardiac Pt	GTEX-ZAB4-1026-SM-5HL7T	HeartLeftVentricle	1.69097
GTEX-ZAB4	Cardiac Pt	GTEX-ZAB4-1926-SM-57WD8	ArteryTibial	2.90691
GTEX-ZAB5	Control	GTEX-ZAB5-0126-SM-5CVMT	HeartAtrialAppendage	1.19399
GTEX-ZAB5	Control	GTEX-ZAB5-0226-SM-5CVMH	HeartLeftVentricle	1.03981
GTEX-ZAB5	Control	GTEX-ZAB5-2026-SM-5L3EQ	ArteryTibial	3.36332
GTEX-ZAB5	Control	GTEX-ZAB5-2726-SM-5J2NH	ArteryCoronary	1.25254
GTEX-ZAJG	Cardiac Pt	GTEX-ZAJG-0826-SM-5PNVA	HeartLeftVentricle	1.67597
GTEX-ZAJG	Cardiac Pt	GTEX-ZAJG-0926-SM-5Q5AB	HeartAtrialAppendage	2.152
GTEX-ZAJG	Cardiac Pt	GTEX-ZAJG-1226-SM-5S2MH	ArteryAorta	4.2104
GTEX-ZAK1	Cardiac Pt	GTEX-ZAK1-0426-SM-5J1MS	ArteryTibial	2.59537
GTEX-ZAK1	Cardiac Pt	GTEX-ZAK1-1126-SM-5PNXU	HeartAtrialAppendage	2.14845
GTEX-ZAK1	Cardiac Pt	GTEX-ZAK1-1226-SM-5Q5AA	ArteryAorta	4.4889
GTEX-ZAKK	Cerebrovascular Pt	GTEX-ZAKK-0426-SM-5EGHB	ArteryTibial	1.62589
GTEX-ZC5H	Control	GTEX-ZC5H-0426-SM-5HL9R	ArteryTibial	3.2413
GTEX-ZC5H	Control	GTEX-ZC5H-1026-SM-5CVN1	ArteryAorta	3.34814
GTEX-ZDTS	Control	GTEX-ZDTS-0426-SM-4WAYH	ArteryTibial	2.94972
GTEX-ZDTS	Control	GTEX-ZDTS-1226-SM-4WKGL	HeartAtrialAppendage	1.71846
GTEX-ZDTS	Control	GTEX-ZDTS-1326-SM-4WKGX	HeartLeftVentricle	1.46033
GTEX-ZDTS	Control	GTEX-ZDTS-1426-SM-5K7WC	ArteryAorta	3.48568
GTEX-ZDTT	Cerebrovascular Pt	GTEX-ZDTT-0226-SM-4WKHM	ArteryAorta	1.78074
GTEX-ZDTT	Cerebrovascular Pt	GTEX-ZDTT-0326-SM-4WKF9	HeartAtrialAppendage	0.949596
GTEX-ZDTT	Cerebrovascular Pt	GTEX-ZDTT-0726-SM-4WKFK	HeartLeftVentricle	0.852694
GTEX-ZDTT	Cerebrovascular Pt	GTEX-ZDTT-2426-SM-4WKFX	ArteryTibial	2.47928
GTEX-ZDXO	Cerebrovascular Pt	GTEX-ZDXO-0426-SM-4WKF6	HeartAtrialAppendage	2.02484
GTEX-ZDXO	Cerebrovascular Pt	GTEX-ZDXO-0726-SM-57WBT	HeartLeftVentricle	1.55825
GTEX-ZDXO	Cerebrovascular Pt	GTEX-ZDXO-2726-SM-4WKFA	ArteryAorta	3.57339
GTEX-ZDYS	Cerebrovascular Pt	GTEX-ZDYS-0126-SM-5HL6X	ArteryCoronary	1.09901
GTEX-ZDYS	Cerebrovascular Pt	GTEX-ZDYS-0226-SM-5HL4K	HeartLeftVentricle	0.924897
GTEX-ZDYS	Cerebrovascular Pt	GTEX-ZDYS-0326-SM-5HL4W	HeartAtrialAppendage	0.99528
GTEX-ZDYS	Cerebrovascular Pt	GTEX-ZDYS-0526-SM-5L3EE	ArteryAorta	1.91555
GTEX-ZDYS	Cerebrovascular Pt	GTEX-ZDYS-1626-SM-4WKGB	ArteryTibial	2.19502
GTEX-ZE7O	Control	GTEX-ZE7O-0626-SM-57WCD	HeartAtrialAppendage	2.56345
GTEX-ZE9C	Cardiac Pt	GTEX-ZE9C-0726-SM-4WKGA	ArteryAorta	4.76321
GTEX-ZEX8	Cerebrovascular Pt	GTEX-ZEX8-0326-SM-4WKGS	HeartAtrialAppendage	1.11166
GTEX-ZEX8	Cerebrovascular Pt	GTEX-ZEX8-0426-SM-4WWEN	HeartLeftVentricle	1.01244
GTEX-ZF28	Control	GTEX-ZF28-1026-SM-4WKGV	ArteryAorta	4.27818
GTEX-ZF29	Cerebrovascular Pt	GTEX-ZF29-0126-SM-4WKGZ	ArteryCoronary	1.60025
GTEX-ZF29	Cerebrovascular Pt	GTEX-ZF29-0226-SM-4WKHO	HeartLeftVentricle	0.927077
GTEX-ZF29	Cerebrovascular Pt	GTEX-ZF29-0326-SM-4WKFB	ArteryAorta	1.73628
GTEX-ZF29	Cerebrovascular Pt	GTEX-ZF29-0426-SM-4WKFN	HeartAtrialAppendage	1.04159
GTEX-ZF2S	Control	GTEX-ZF2S-0826-SM-4WWBI	HeartAtrialAppendage	1.2327
GTEX-ZF2S	Control	GTEX-ZF2S-0926-SM-4WWBJ	ArteryAorta	2.09766
GTEX-ZF2S	Control	GTEX-ZF2S-1026-SM-4WWB1	HeartLeftVentricle	0.986689
GTEX-ZF2S	Control	GTEX-ZF2S-2426-SM-5DUXV	ArteryTibial	2.56302
GTEX-ZF3C	Cardiac Pt	GTEX-ZF3C-0526-SM-4WWBG	ArteryTibial	3.02297
GTEX-ZF3C	Cardiac Pt	GTEX-ZF3C-1126-SM-57WEG	HeartAtrialAppendage	2.06634
GTEX-ZF3C	Cardiac Pt	GTEX-ZF3C-1226-SM-4WWCB	HeartLeftVentricle	1.85587
GTEX-ZF3C	Cardiac Pt	GTEX-ZF3C-1326-SM-5A5MF	ArteryCoronary	2.94313
GTEX-ZF3C	Cardiac Pt	GTEX-ZF3C-1426-SM-4WWCD	ArteryAorta	4.35834
GTEX-ZG7Y	Cerebrovascular Pt	GTEX-ZG7Y-0126-SM-4WWEX	ArteryAorta	1.47502
GTEX-ZG7Y	Cerebrovascular Pt	GTEX-ZG7Y-0926-SM-5EQ6O	HeartLeftVentricle	0.879608
GTEX-ZG7Y	Cerebrovascular Pt	GTEX-ZG7Y-1426-SM-4WWBM	HeartAtrialAppendage	1.10294
GTEX-ZGAY	Cerebrovascular Pt	GTEX-ZGAY-0226-SM-4WWAL	HeartAtrialAppendage	0.953086
GTEX-ZGAY	Cerebrovascular Pt	GTEX-ZGAY-0326-SM-57WF5	HeartLeftVentricle	0.76001
GTEX-ZGAY	Cerebrovascular Pt	GTEX-ZGAY-0426-SM-4WWAM	ArteryCoronary	1.35142
GTEX-ZGAY	Cerebrovascular Pt	GTEX-ZGAY-0926-SM-4WWBQ	ArteryTibial	2.25362
GTEX-ZLFU	Cerebrovascular Pt	GTEX-ZLFU-0126-SM-5EQMN	ArteryCoronary	1.32986
GTEX-ZLFU	Cerebrovascular Pt	GTEX-ZLFU-0226-SM-4WWFH	HeartLeftVentricle	0.962903
GTEX-ZLFU	Cerebrovascular Pt	GTEX-ZLFU-0326-SM-4WWBK	HeartAtrialAppendage	0.903684
GTEX-ZLV1	Cerebrovascular Pt	GTEX-ZLV1-1926-SM-5FQSF	ArteryTibial	3.13961
GTEX-ZLWG	Cerebrovascular Pt	GTEX-ZLWG-0226-SM-4WWC6	ArteryAorta	1.66997
GTEX-ZLWG	Cerebrovascular Pt	GTEX-ZLWG-2426-SM-57WG6	ArteryTibial	2.41682
GTEX-ZP4G	Control	GTEX-ZP4G-0526-SM-4YCED	ArteryAorta	1.26518
GTEX-ZP4G	Control	GTEX-ZP4G-2126-SM-57WEA	ArteryTibial	2.20465
GTEX-ZPCL	Cerebrovascular Pt	GTEX-ZPCL-0326-SM-5FQSG	ArteryCoronary	1.53254
GTEX-ZPIC	Cerebrovascular Pt	GTEX-ZPIC-0826-SM-4WWFJ	HeartLeftVentricle	0.632722
GTEX-ZPIC	Cerebrovascular Pt	GTEX-ZPIC-1026-SM-59HKZ	ArteryAorta	1.51782
GTEX-ZPIC	Cerebrovascular Pt	GTEX-ZPIC-2426-SM-5DUW1	ArteryTibial	2.03362
GTEX-ZPU1	Control	GTEX-ZPU1-0526-SM-4YCDA	ArteryCoronary	1.61407
GTEX-ZPU1	Control	GTEX-ZPU1-0626-SM-4YCDM	HeartLeftVentricle	0.906849
GTEX-ZPU1	Control	GTEX-ZPU1-0726-SM-5HL6O	HeartAtrialAppendage	1.05346
GTEX-ZPU1	Control	GTEX-ZPU1-2726-SM-4WWFT	ArteryTibial	2.22098
GTEX-ZQG8	Control	GTEX-ZQG8-0626-SM-57WF3	ArteryCoronary	1.18646
GTEX-ZQUD	Cerebrovascular Pt	GTEX-ZQUD-0226-SM-4YCEB	ArteryAorta	1.75014
GTEX-ZQUD	Cerebrovascular Pt	GTEX-ZQUD-1326-SM-57WEF	ArteryTibial	2.36463
GTEX-ZQUD	Cerebrovascular Pt	GTEX-ZQUD-1526-SM-51MRE	HeartLeftVentricle	0.861012
GTEX-ZT9W	Control	GTEX-ZT9W-0426-SM-57WF4	ArteryCoronary	1.71026
GTEX-ZT9W	Control	GTEX-ZT9W-0526-SM-57WFG	HeartAtrialAppendage	0.987206
GTEX-ZT9W	Control	GTEX-ZT9W-2726-SM-57WG8	ArteryTibial	2.41081
GTEX-ZT9X	Control	GTEX-ZT9X-2026-SM-57WEJ	ArteryTibial	2.44549
GTEX-ZTPG	Control	GTEX-ZTPG-0426-SM-5O98K	ArteryTibial	2.68791
GTEX-ZTPG	Control	GTEX-ZTPG-0726-SM-5DUXP	ArteryAorta	1.90536
GTEX-ZTPG	Control	GTEX-ZTPG-1226-SM-4YCDO	HeartLeftVentricle	1.21581
GTEX-ZTPG	Control	GTEX-ZTPG-1326-SM-51MSQ	HeartAtrialAppendage	1.26057
GTEX-ZTTD	Cerebrovascular Pt	GTEX-ZTTD-0526-SM-57WDV	HeartLeftVentricle	2.98639
GTEX-ZTTD	Cerebrovascular Pt	GTEX-ZTTD-0626-SM-4YCCY	HeartAtrialAppendage	1.85015
GTEX-ZTX8	Control	GTEX-ZTX8-1826-SM-5N9E5	ArteryTibial	2.23304
GTEX-ZUA1	Cardiac Pt	GTEX-ZUA1-0426-SM-5NQAF	ArteryCoronary	3.4929
GTEX-ZUA1	Cardiac Pt	GTEX-ZUA1-0626-SM-4YCCW	ArteryTibial	2.80496
GTEX-ZUA1	Cardiac Pt	GTEX-ZUA1-0726-SM-4YCD9	HeartAtrialAppendage	2.38745
GTEX-ZUA1	Cardiac Pt	GTEX-ZUA1-0826-SM-4YCDL	HeartLeftVentricle	1.47812
GTEX-ZV6S	Control	GTEX-ZV6S-2026-SM-5NQ8P	ArteryTibial	3.02047
GTEX-ZV7C	Cerebrovascular Pt	GTEX-ZV7C-0326-SM-57WB1	HeartLeftVentricle	0.880172
GTEX-ZV7C	Cerebrovascular Pt	GTEX-ZV7C-0426-SM-51MQY	ArteryCoronary	1.37808
GTEX-ZV7C	Cerebrovascular Pt	GTEX-ZV7C-0526-SM-51MRB	HeartAtrialAppendage	0.757857
GTEX-ZVE2	Control	GTEX-ZVE2-0526-SM-5GU7E	ArteryTibial	3.93181
GTEX-ZVP2	Cerebrovascular Pt	GTEX-ZVP2-2226-SM-5GU6Q	ArteryTibial	2.64867
GTEX-ZVT2	Cerebrovascular Pt	GTEX-ZVT2-0526-SM-5E455	ArteryCoronary	1.44547
GTEX-ZVT2	Cerebrovascular Pt	GTEX-ZVT2-0726-SM-5GIER	ArteryAorta	1.40049
GTEX-ZVT2	Cerebrovascular Pt	GTEX-ZVT2-0926-SM-5GICE	HeartAtrialAppendage	0.940442
GTEX-ZVT2	Cerebrovascular Pt	GTEX-ZVT2-1026-SM-5GU55	HeartLeftVentricle	0.934721
GTEX-ZVT2	Cerebrovascular Pt	GTEX-ZVT2-2626-SM-51MTD	ArteryTibial	0.994481
GTEX-ZVT3	Cardiac Pt	GTEX-ZVT3-0426-SM-5GIDW	ArteryTibial	3.16283
GTEX-ZVT3	Cardiac Pt	GTEX-ZVT3-0826-SM-5GIC8	HeartAtrialAppendage	1.79731
GTEX-ZVT4	Cardiac Pt	GTEX-ZVT4-1326-SM-5NQ8E	HeartAtrialAppendage	2.41556
GTEX-ZVTK	Control	GTEX-ZVTK-0726-SM-5GZX6	ArteryTibial	2.09689
GTEX-ZVZO	Control	GTEX-ZVZO-0426-SM-5HL4Z	ArteryTibial	2.00809
GTEX-ZVZP	Cerebrovascular Pt	GTEX-ZVZP-0126-SM-5NQ6Q	ArteryAorta	1.47032
GTEX-ZVZP	Cerebrovascular Pt	GTEX-ZVZP-0226-SM-5NQ73	HeartLeftVentricle	0.780021
GTEX-ZVZP	Cerebrovascular Pt	GTEX-ZVZP-2726-SM-5GZXZ	ArteryTibial	1.68351
GTEX-ZVZQ	Control	GTEX-ZVZQ-0726-SM-51MR3	HeartAtrialAppendage	2.51826
GTEX-ZXG5	Cerebrovascular Pt	GTEX-ZXG5-0626-SM-5NQ85	HeartAtrialAppendage	2.29191
GTEX-ZY6K	Cerebrovascular Pt	GTEX-ZY6K-1926-SM-5GZXW	ArteryTibial	3.58532
GTEX-ZYFC	Control	GTEX-ZYFC-0726-SM-5E448	ArteryTibial	2.84523
GTEX-ZYFC	Control	GTEX-ZYFC-1026-SM-5GZX9	HeartAtrialAppendage	1.97336
GTEX-ZYFC	Control	GTEX-ZYFC-1126-SM-5E44W	HeartLeftVentricle	1.56402
GTEX-ZYFC	Control	GTEX-ZYFC-1226-SM-5GIE4	ArteryCoronary	3.65805
GTEX-ZYFD	Cerebrovascular Pt	GTEX-ZYFD-0526-SM-5E442	ArteryTibial	1.99797
GTEX-ZYFD	Cerebrovascular Pt	GTEX-ZYFD-2026-SM-5E459	HeartAtrialAppendage	2.51983
GTEX-ZYFD	Cerebrovascular Pt	GTEX-ZYFD-2126-SM-5E43D	ArteryAorta	3.65047
GTEX-ZYFG	Control	GTEX-ZYFG-0126-SM-5GIDH	ArteryCoronary	1.85025
GTEX-ZYFG	Control	GTEX-ZYFG-0326-SM-5E45Z	ArteryAorta	1.61687
GTEX-ZYFG	Control	GTEX-ZYFG-0426-SM-5E43M	HeartLeftVentricle	0.907767
GTEX-ZYFG	Control	GTEX-ZYFG-0526-SM-5GZXX	HeartAtrialAppendage	1.0174
GTEX-ZYT6	Control	GTEX-ZYT6-0826-SM-5E43I	ArteryCoronary	3.30777
GTEX-ZYT6	Control	GTEX-ZYT6-0926-SM-5GIEM	HeartAtrialAppendage	1.85561
GTEX-ZYT6	Control	GTEX-ZYT6-1526-SM-5E45F	ArteryTibial	2.13142
GTEX-ZYT6	Control	GTEX-ZYT6-1726-SM-5E44P	HeartLeftVentricle	1.84119
GTEX-ZYVF	Cardiac Pt	GTEX-ZYVF-0826-SM-5E447	ArteryTibial	3.41249
GTEX-ZYVF	Cardiac Pt	GTEX-ZYVF-1826-SM-5E44F	HeartAtrialAppendage	1.47934
GTEX-ZYVF	Cardiac Pt	GTEX-ZYVF-2126-SM-5E44N	ArteryAorta	3.8125
GTEX-ZYW4	Cardiac Pt	GTEX-ZYW4-0426-SM-5GZYS	ArteryTibial	2.96308
GTEX-ZYW4	Cardiac Pt	GTEX-ZYW4-0926-SM-59HJS	HeartLeftVentricle	1.60053
GTEX-ZYW4	Cardiac Pt	GTEX-ZYW4-1026-SM-5SI8W	HeartAtrialAppendage	2.58468
GTEX-ZYW4	Cardiac Pt	GTEX-ZYW4-1226-SM-5E45B	ArteryAorta	3.46381
GTEX-ZYWO	Control	GTEX-ZYWO-0426-SM-5SI9A	ArteryCoronary	1.71453
GTEX-ZYWO	Control	GTEX-ZYWO-0526-SM-5E45I	HeartAtrialAppendage	1.05158
GTEX-ZYWO	Control	GTEX-ZYWO-0626-SM-5E45K	HeartLeftVentricle	1.00803
GTEX-ZYWO	Control	GTEX-ZYWO-2826-SM-5GIDY	ArteryTibial	2.61091
GTEX-ZYY3	Cardiac Pt	GTEX-ZYY3-1226-SM-5EQKM	ArteryAorta	3.49103
GTEX-ZZ64	Control	GTEX-ZZ64-1326-SM-5E444	ArteryTibial	2.14268
GTEX-ZZPT	Control	GTEX-ZZPT-0926-SM-5GICZ	HeartAtrialAppendage	2.34408
GTEX-ZZPU	Cardiac Pt	GTEX-ZZPU-0226-SM-5N9BV	ArteryAorta	1.1124
GTEX-ZZPU	Cardiac Pt	GTEX-ZZPU-0926-SM-5GZYT	HeartLeftVentricle	0.938572
GTEX-ZZPU	Cardiac Pt	GTEX-ZZPU-1126-SM-5N9CW	HeartAtrialAppendage	0.966554
GTEX-ZZPU	Cardiac Pt	GTEX-ZZPU-2426-SM-5E44I	ArteryTibial	2.26851

## Sheet: 2B
Dataset	Alu_index	Group
Dilated CMP	0.705577	Dilated_CMP
Dilated CMP	0.74099	Dilated_CMP
Dilated CMP	0.73177	Dilated_CMP
Dilated CMP	0.704079	Dilated_CMP
Dilated CMP	0.673287	Dilated_CMP
Dilated CMP	0.646035	Dilated_CMP
Dilated CMP	0.630991	Dilated_CMP
Dilated CMP	0.728715	Dilated_CMP
Dilated CMP	0.758802	Dilated_CMP
Dilated CMP	0.593713	Dilated_CMP
Dilated CMP	0.701392	Dilated_CMP
Dilated CMP	0.582517	Dilated_CMP
Dilated CMP	0.830717	Dilated_CMP
Dilated CMP	0.720507	Dilated_CMP
Dilated CMP	0.674006	Dilated_CMP
Dilated CMP	0.603232	Dilated_CMP
Dilated CMP	0.658553	Dilated_CMP
Dilated CMP	0.675515	Dilated_CMP
Dilated CMP	0.634333	Dilated_CMP
Dilated CMP	0.591976	Dilated_CMP
Dilated CMP	0.654771	Dilated_CMP
Dilated CMP	0.645832	Dilated_CMP
Dilated CMP	0.738673	Dilated_CMP
Dilated CMP	0.734564	Dilated_CMP
Dilated CMP	0.637525	Dilated_CMP
Dilated CMP	0.736135	Dilated_CMP
Dilated CMP	0.645931	Dilated_CMP
Dilated CMP	0.759691	Dilated_CMP
Dilated CMP	0.800053	Dilated_CMP
Dilated CMP	0.745945	Dilated_CMP
Dilated CMP	0.641842	Dilated_CMP
Dilated CMP	0.567228	Dilated_CMP
Dilated CMP	0.588581	Dilated_CMP
Dilated CMP	0.547256	Dilated_CMP
Dilated CMP	0.618159	Dilated_CMP
Dilated CMP	0.614994	Dilated_CMP
Dilated CMP	0.555658	Dilated_CMP
Dilated CMP	0.506184	Control
Dilated CMP	0.456488	Control
Dilated CMP	0.704667	Control
Dilated CMP	0.450983	Control
Dilated CMP	0.504986	Control
Dilated CMP	0.663251	Control
Dilated CMP	0.708642	Control
Dilated CMP	0.589511	Control
Dilated CMP	0.612265	Control
Dilated CMP	0.527384	Control
Dilated CMP	0.455805	Control
Dilated CMP	0.543203	Control
Dilated CMP	0.511741	Control
Dilated CMP	0.588749	Control
ICM_validation_set	0.489042	Control
ICM_validation_set	0.616092	Control
ICM_validation_set	0.543776	Control
ICM_validation_set	0.468348	Control
ICM_validation_set	0.594903	Control
ICM_validation_set	0.636406	ICM_validation_set
ICM_validation_set	0.618314	ICM_validation_set
ICM_validation_set	0.68206	ICM_validation_set
ICM_validation_set	0.640202	ICM_validation_set
ICM_validation_set	0.633612	ICM_validation_set
ICM_validation_set	0.564623	ICM_validation_set
ICM_validation_set	0.667775	ICM_validation_set
ICM_validation_set	0.585531	ICM_validation_set
ICM_validation_set	0.668151	ICM_validation_set
ICM_validation_set	0.627688	ICM_validation_set
ICM_validation_set	0.546312	Control
ICM_validation_set	0.660268	Control
ICM_validation_set	0.477676	Control
ICM_validation_set	0.455424	Control
ICM_validation_set	0.611626	Control
ICM_validation_set	0.588782	ICM_validation_set
ICM_validation_set	0.555255	ICM_validation_set
ICM_validation_set	0.655866	ICM_validation_set
ICM_validation_set	0.618777	ICM_validation_set
ICM_validation_set	0.587292	ICM_validation_set
ICM_validation_set	0.633139	ICM_validation_set
ICM_validation_set	0.680283	ICM_validation_set
ICM_validation_set	0.642858	ICM_validation_set
ICM_validation_set	0.652634	ICM_validation_set
ICM_validation_set	0.636094	ICM_validation_set
Ischemic CMP	0.506184	Control
Ischemic CMP	0.456488	Control
Ischemic CMP	0.704667	Control
Ischemic CMP	0.450983	Control
Ischemic CMP	0.504986	Control
Ischemic CMP	0.663251	Control
Ischemic CMP	0.708642	Control
Ischemic CMP	0.589511	Control
Ischemic CMP	0.612265	Control
Ischemic CMP	0.527384	Control
Ischemic CMP	0.455805	Control
Ischemic CMP	0.543203	Control
Ischemic CMP	0.511741	Control
Ischemic CMP	0.588749	Control
Ischemic CMP	0.637942	Ischemic_CMP
Ischemic CMP	0.640785	Ischemic_CMP
Ischemic CMP	0.53506	Ischemic_CMP
Ischemic CMP	0.684713	Ischemic_CMP
Ischemic CMP	0.544151	Ischemic_CMP
Ischemic CMP	0.741378	Ischemic_CMP
Ischemic CMP	0.690749	Ischemic_CMP
Ischemic CMP	0.677654	Ischemic_CMP
Ischemic CMP	0.797369	Ischemic_CMP
Ischemic CMP	0.666272	Ischemic_CMP
Ischemic CMP	0.694088	Ischemic_CMP
Ischemic CMP	0.715913	Ischemic_CMP
Ischemic CMP	0.786474	Ischemic_CMP

## Sheet: 3A
Sample	ISG_score	Group
SRR7426784	-0.669653	Control
SRR7426785	0.146651	Control
SRR7426786	0.249567	Control
SRR7426787	-0.901723	Control
SRR7426788	-0.993551	Control
SRR7426789	-0.870731	Control
SRR7426790	-1.05769	Control
SRR7426791	-0.656163	Control
SRR7426792	1.32293	Control
SRR7426793	-0.825663	Control
SRR7426794	-0.435657	Control
SRR7426795	-1.18416	Control
SRR7426796	-0.930045	Control
SRR7426797	-0.811389	Control
SRR7426798	0.748448	DCM
SRR7426799	0.132873	DCM
SRR7426800	-0.251492	DCM
SRR7426801	0.136517	DCM
SRR7426802	-0.259886	DCM
SRR7426803	-0.949562	DCM
SRR7426804	-0.766539	DCM
SRR7426805	-0.424539	DCM
SRR7426806	0.0429826	DCM
SRR7426807	-0.345318	DCM
SRR7426808	0.294572	DCM
SRR7426809	-0.477297	DCM
SRR7426810	0.360734	DCM
SRR7426811	0.493685	DCM
SRR7426812	0.515748	DCM
SRR7426813	-0.124855	DCM
SRR7426814	-0.246677	DCM
SRR7426815	1.38608	DCM
SRR7426816	-0.849726	DCM
SRR7426817	0.163933	DCM
SRR7426818	-0.745159	DCM
SRR7426819	-0.46506	DCM
SRR7426820	0.037377	DCM
SRR7426821	0.253712	DCM
SRR7426822	-0.508495	DCM
SRR7426823	0.499324	DCM
SRR7426824	-0.570442	DCM
SRR7426825	0.757331	DCM
SRR7426826	0.155581	DCM
SRR7426827	0.60627	DCM
SRR7426828	-0.476017	DCM
SRR7426829	0.049584	DCM
SRR7426830	-0.709763	DCM
SRR7426831	-0.134994	DCM
SRR7426832	1.38275	DCM
SRR7426833	1.79951	DCM
SRR7426834	-0.0527811	DCM
SRR7426835	0.100314	ICM
SRR7426836	-0.618209	ICM
SRR7426837	1.6058	ICM
SRR7426838	-0.0146325	ICM
SRR7426839	-0.553911	ICM
SRR7426840	3.65727	ICM
SRR7426841	0.125884	ICM
SRR7426842	1.0806	ICM
SRR7426843	0.500344	ICM
SRR7426844	-0.147359	ICM
SRR7426845	0.846836	ICM
SRR7426846	-0.547863	ICM
SRR7426847	0.123791	ICM

## Sheet: 3B
Sample	ISG_score	Group
SRR7965776	-0.326772	Control
SRR7965777	1.30286	Control
SRR7965778	-0.920892	Control
SRR7965779	-0.755686	Control
SRR7965780	-0.319092	Control
SRR7965781	0.715242	ICM validation set
SRR7965782	0.678695	ICM validation set
SRR7965783	0.313281	ICM validation set
SRR7965784	0.511325	ICM validation set
SRR7965785	0.310965	ICM validation set
SRR7965786	-0.377972	ICM validation set
SRR7965787	1.68711	ICM validation set
SRR7965788	0.53397	ICM validation set
SRR7965789	0.586148	ICM validation set
SRR7965790	-0.272726	ICM validation set
SRR7965791	-0.109537	Control
SRR7965792	-0.0237158	Control
SRR7965793	-0.68515	Control
SRR7965794	-0.990688	Control
SRR7965795	-0.782975	Control
SRR7965796	-0.249421	ICM validation set
SRR7965797	-0.386135	ICM validation set
SRR7965798	-0.232353	ICM validation set
SRR7965799	-0.654109	ICM validation set
SRR7965800	-0.433571	ICM validation set
SRR7965801	0.387479	ICM validation set
SRR7965802	1.38303	ICM validation set
SRR7965803	-0.394862	ICM validation set
SRR7965804	-0.358958	ICM validation set
SRR7965805	-0.135492	ICM validation set

## Sheet: 3C
Sample	Adar1	Group	Dataset
SRR7426784	8.10335	Control	CMP
SRR7426785	11.1341	Control	CMP
SRR7426786	10.1622	Control	CMP
SRR7426787	4.52571	Control	CMP
SRR7426788	5.85813	Control	CMP
SRR7426789	9.31827	Control	CMP
SRR7426790	7.88306	Control	CMP
SRR7426791	9.15658	Control	CMP
SRR7426792	12.1002	Control	CMP
SRR7426793	8.11574	Control	CMP
SRR7426794	8.73081	Control	CMP
SRR7426795	5.68276	Control	CMP
SRR7426796	9.53001	Control	CMP
SRR7426797	12.7285	Control	CMP
SRR7426798	13.2609	DCM	CMP
SRR7426799	13.7406	DCM	CMP
SRR7426800	11.1578	DCM	CMP
SRR7426801	14.9283	DCM	CMP
SRR7426802	11.2706	DCM	CMP
SRR7426803	6.35275	DCM	CMP
SRR7426804	11.6402	DCM	CMP
SRR7426805	11.6096	DCM	CMP
SRR7426806	15.6239	DCM	CMP
SRR7426807	8.18997	DCM	CMP
SRR7426808	15.5579	DCM	CMP
SRR7426809	9.89262	DCM	CMP
SRR7426810	15.0319	DCM	CMP
SRR7426811	15.141	DCM	CMP
SRR7426812	15.053	DCM	CMP
SRR7426813	13.3774	DCM	CMP
SRR7426814	14.4222	DCM	CMP
SRR7426815	21.7258	DCM	CMP
SRR7426816	12.0878	DCM	CMP
SRR7426817	13.6572	DCM	CMP
SRR7426818	8.75842	DCM	CMP
SRR7426819	10.366	DCM	CMP
SRR7426820	15.0211	DCM	CMP
SRR7426821	15.5569	DCM	CMP
SRR7426822	11.4822	DCM	CMP
SRR7426823	15.3076	DCM	CMP
SRR7426824	11.3676	DCM	CMP
SRR7426825	18.7527	DCM	CMP
SRR7426826	16.1288	DCM	CMP
SRR7426827	18.3564	DCM	CMP
SRR7426828	8.89386	DCM	CMP
SRR7426829	11.3739	DCM	CMP
SRR7426830	9.16368	DCM	CMP
SRR7426831	10.746	DCM	CMP
SRR7426832	12.9768	DCM	CMP
SRR7426833	11.0155	DCM	CMP
SRR7426834	12.0697	DCM	CMP
SRR7426835	12.7844	ICM	CMP
SRR7426836	10.6482	ICM	CMP
SRR7426837	20.7776	ICM	CMP
SRR7426838	14.5598	ICM	CMP
SRR7426839	10.3971	ICM	CMP
SRR7426840	19.3396	ICM	CMP
SRR7426841	15.8032	ICM	CMP
SRR7426842	14.7203	ICM	CMP
SRR7426843	15.8778	ICM	CMP
SRR7426844	13.8821	ICM	CMP
SRR7426845	16.8012	ICM	CMP
SRR7426846	15.4671	ICM	CMP
SRR7426847	15.4718	ICM	CMP

## Sheet: 3D
Sample	Adar1	Group	Dataset
SRR7965776	6.02185	Control	ICM validation set
SRR7965777	12.5578	Control	ICM validation set
SRR7965778	4.94938	Control	ICM validation set
SRR7965779	3.51359	Control	ICM validation set
SRR7965780	5.45244	Control	ICM validation set
SRR7965781	6.51211	ICM validation set	ICM validation set
SRR7965782	7.2565	ICM validation set	ICM validation set
SRR7965783	6.70482	ICM validation set	ICM validation set
SRR7965784	7.22107	ICM validation set	ICM validation set
SRR7965785	4.78244	ICM validation set	ICM validation set
SRR7965786	6.50956	ICM validation set	ICM validation set
SRR7965787	8.34697	ICM validation set	ICM validation set
SRR7965788	6.8793	ICM validation set	ICM validation set
SRR7965789	6.8774	ICM validation set	ICM validation set
SRR7965790	4.42228	ICM validation set	ICM validation set
SRR7965791	7.42794	Control	ICM validation set
SRR7965792	6.80561	Control	ICM validation set
SRR7965793	6.63982	Control	ICM validation set
SRR7965794	3.95845	Control	ICM validation set
SRR7965795	3.4986	Control	ICM validation set
SRR7965796	5.02512	ICM validation set	ICM validation set
SRR7965797	5.30176	ICM validation set	ICM validation set
SRR7965798	6.35194	ICM validation set	ICM validation set
SRR7965799	3.7012	ICM validation set	ICM validation set
SRR7965800	4.15469	ICM validation set	ICM validation set
SRR7965801	4.72247	ICM validation set	ICM validation set
SRR7965802	5.62925	ICM validation set	ICM validation set
SRR7965803	3.92675	ICM validation set	ICM validation set
SRR7965804	5.0999	ICM validation set	ICM validation set
SRR7965805	4.09907	ICM validation set	ICM validation set

## Sheet: 4A
ID	CEI	Coverage	Group
GTEX-111YS	34.3406	25282	Cerebrovascular Pt
GTEX-1122O	35.3729	23453	Cerebrovascular Pt
GTEX-1128S	44.4402	31458	Cerebrovascular Pt
GTEX-117XS	47.5827	31440	Control
GTEX-11DXX	35.0146	28728	Cerebrovascular Pt
GTEX-11DXZ	42.9037	33123	Control
GTEX-11EM3	36.3355	28768	Control
GTEX-11EMC	43.3124	28994	Control
GTEX-11GS4	44.8547	27569	Control
GTEX-11I78	28.1683	21581	Cerebrovascular Pt
GTEX-11LCK	36.0213	37997	Control
GTEX-11ONC	42.8261	28987	Control
GTEX-11P81	40.2671	31820	Control
GTEX-11P82	35.2056	29430	Control
GTEX-11TT1	23.8003	23672	Control
GTEX-11UD2	44.0581	31379	Control
GTEX-11WQK	44.0458	24000	Control
GTEX-11ZVC	42.5572	26818	Control
GTEX-1211K	37.9867	29355	Cerebrovascular Pt
GTEX-1212Z	48.7544	31431	Control
GTEX-12BJ1	22.422	20636	Cerebrovascular Pt
GTEX-12C56	28.4043	36843	Control
GTEX-12WSK	39.7259	29263	Cerebrovascular Pt
GTEX-12WSN	35.797	28413	Control
GTEX-12ZZX	46.4175	28332	Control
GTEX-13111	36.2871	26001	Cerebrovascular Pt
GTEX-13113	39.3351	30891	Cerebrovascular Pt
GTEX-1313W	45.5222	28094	Control
GTEX-131XF	39.0768	32454	Cerebrovascular Pt
GTEX-132AR	37.4127	23917	Control
GTEX-133LE	35.0198	39609	Control
GTEX-1399R	40.137	36338	Cerebrovascular Pt
GTEX-1399U	36.2324	39840	Cerebrovascular Pt
GTEX-139D8	42.9406	30817	Control
GTEX-139TS	48.1778	33009	Control
GTEX-139YR	39.4224	34384	Control
GTEX-13CF3	30.654	29647	Cerebrovascular Pt
GTEX-13D11	39.1047	30628	Cerebrovascular Pt
GTEX-13FH7	35.6275	32938	Cerebrovascular Pt
GTEX-13FHO	45.3945	35751	Control
GTEX-13FTX	38.1197	38324	Control
GTEX-13FTZ	51.3832	32207	Cerebrovascular Pt
GTEX-13N2G	39.9502	25692	Control
GTEX-13NZ9	36.8992	30437	Cerebrovascular Pt
GTEX-13O1R	42.681	22708	Control
GTEX-13O21	38.225	36416	Cerebrovascular Pt
GTEX-13O3O	48.3763	29469	Control
GTEX-13O3P	39.7639	24907	Control
GTEX-13O61	38.561	32468	Control
GTEX-13OVG	41.3789	28558	Cerebrovascular Pt
GTEX-13OVI	19.1836	19402	Control
GTEX-13OW5	41.0199	41514	Cerebrovascular Pt
GTEX-13PVR	37.8749	27810	Cerebrovascular Pt
GTEX-13QBU	37.3809	28132	Control
GTEX-13RTK	31.4023	28810	Control
GTEX-13U4I	35.7993	30576	Cerebrovascular Pt
GTEX-13VXT	27.9709	28308	Cerebrovascular Pt
GTEX-13W46	44.5658	30860	Cerebrovascular Pt
GTEX-13X6H	14.4285	16814	Cerebrovascular Pt
GTEX-13X6I	38.6287	23146	Cerebrovascular Pt
GTEX-13X6K	43.7642	31279	Control
GTEX-13YAN	43.5522	27684	Cerebrovascular Pt
GTEX-144GN	33.5179	25106	Control
GTEX-145MH	45.7173	27471	Control
GTEX-146FH	38.8759	29625	Cerebrovascular Pt
GTEX-146FQ	38.3436	27457	Control
GTEX-146FR	36.1143	36894	Cerebrovascular Pt
GTEX-1497J	37.4486	33072	Cerebrovascular Pt
GTEX-14A5I	40.9204	30271	Control
GTEX-14AS3	39.7129	29532	Control
GTEX-14BIM	48.6802	26179	Cerebrovascular Pt
GTEX-14DAQ	48.0099	32637	Control
GTEX-14ICL	36.5241	30588	Control
GTEX-N7MT	44.3481	22497	Control
GTEX-NFK9	42.2831	30012	Cerebrovascular Pt
GTEX-NPJ8	36.0423	28683	Control
GTEX-O5YT	26.1162	31693	Control
GTEX-O5YV	41.2179	33779	Control
GTEX-O5YW	34.8009	26801	Cerebrovascular Pt
GTEX-OHPK	29.1279	36017	Cerebrovascular Pt
GTEX-OHPL	32.4682	37606	Control
GTEX-OHPM	35.492	41446	Control
GTEX-OIZG	35.9796	31415	Cerebrovascular Pt
GTEX-OIZI	36.5406	34734	Control
GTEX-OOBJ	40.9903	34213	Cerebrovascular Pt
GTEX-OOBK	31.274	30786	Control
GTEX-OXRL	30.5619	33064	Cerebrovascular Pt
GTEX-P44H	32.688	33422	Control
GTEX-P4PP	36.5527	34758	Control
GTEX-P4PQ	41.6825	33057	Cerebrovascular Pt
GTEX-P4QS	25.6832	35494	Cerebrovascular Pt
GTEX-P78B	40.186	31832	Cerebrovascular Pt
GTEX-PLZ5	36.4992	36557	Control
GTEX-PLZ6	37.4436	37702	Control
GTEX-POMQ	36.2845	38471	Control
GTEX-POYW	44.2273	29007	Control
GTEX-PSDG	42.3875	27284	Control
GTEX-PW2O	38.5677	33987	Control
GTEX-PWCY	32.4491	30460	Control
GTEX-PX3G	39.254	31151	Cerebrovascular Pt
GTEX-Q2AH	31.9227	28497	Cerebrovascular Pt
GTEX-QCQG	24.091	32232	Cerebrovascular Pt
GTEX-QDT8	40.4758	27409	Control
GTEX-QDVJ	36.2235	27761	Control
GTEX-QDVN	28.7501	26866	Cerebrovascular Pt
GTEX-QEG4	49.1814	28952	Control
GTEX-QEG5	37.1265	27611	Control
GTEX-QEL4	42.7525	28265	Cerebrovascular Pt
GTEX-QESD	37.6325	28393	Control
GTEX-QLQ7	40.805	29315	Control
GTEX-QMRM	36.3555	30265	Control
GTEX-QV31	38.8454	36115	Control
GTEX-QVJO	51.8528	18701	Control
GTEX-QVUS	35.9863	25029	Control
GTEX-R53T	32.076	23382	Control
GTEX-R55D	30.1464	16327	Control
GTEX-R55E	46.2229	31201	Control
GTEX-REY6	43.1008	23981	Control
GTEX-RUSQ	40.778	26350	Cerebrovascular Pt
GTEX-RWS6	37.9337	25795	Cerebrovascular Pt
GTEX-RWSA	44.8319	33126	Control
GTEX-S33H	37.9942	24459	Control
GTEX-S3XE	32.6309	28663	Control
GTEX-S4P3	36.0194	25775	Cerebrovascular Pt
GTEX-S4Z8	36.7219	34764	Cerebrovascular Pt
GTEX-S95S	38.8323	27866	Cerebrovascular Pt
GTEX-T5JC	44.4307	31503	Control
GTEX-T8EM	37.8367	28549	Control
GTEX-TMMY	39.7473	34591	Cerebrovascular Pt
GTEX-U3ZH	45.7408	35946	Cerebrovascular Pt
GTEX-U3ZM	37.1556	30087	Control
GTEX-U3ZN	37.655	30721	Control
GTEX-U8XE	36.0512	28540	Control
GTEX-UJHI	38.2814	33515	Cerebrovascular Pt
GTEX-UJMC	36.7162	30763	Cerebrovascular Pt
GTEX-UPIC	30.6989	32506	Control
GTEX-UPK5	38.8992	30777	Cerebrovascular Pt
GTEX-V1D1	29.6517	31843	Cerebrovascular Pt
GTEX-V955	38.2744	34028	Control
GTEX-VJYA	33.3323	32509	Cerebrovascular Pt
GTEX-VUSG	41.9687	31807	Control
GTEX-WFG7	30.6446	32332	Control
GTEX-WFG8	24.4773	30563	Control
GTEX-WFON	36.7779	31818	Control
GTEX-WH7G	38.4914	28092	Cerebrovascular Pt
GTEX-WHPG	27.9981	18512	Control
GTEX-WHWD	39.8157	25176	Control
GTEX-WQUQ	45.3864	29771	Control
GTEX-WRHU	42.166	31644	Control
GTEX-WY7C	34.5237	28143	Control
GTEX-WYJK	40.3188	34753	Control
GTEX-WYVS	32.2343	58959	Cerebrovascular Pt
GTEX-WZTO	45.1447	27197	Control
GTEX-X3Y1	43.2239	27929	Cerebrovascular Pt
GTEX-X4EP	49.0013	32242	Control
GTEX-XBEW	41.0738	30752	Control
GTEX-XPT6	32.5567	35922	Control
GTEX-XQ8I	43.5804	32510	Cerebrovascular Pt
GTEX-XUJ4	35.2941	30583	Control
GTEX-XUW1	36.973	21037	Cerebrovascular Pt
GTEX-XUZC	32.8846	26593	Cerebrovascular Pt
GTEX-XV7Q	39.6333	32344	Control
GTEX-XXEK	35.5478	26041	Control
GTEX-XYKS	30.7356	30873	Cerebrovascular Pt
GTEX-Y114	38.3525	31612	Cerebrovascular Pt
GTEX-Y3IK	39.4114	33980	Control
GTEX-Y5LM	34.3597	36828	Control
GTEX-Y5V5	38.8892	34012	Cerebrovascular Pt
GTEX-Y5V6	25.5233	32292	Cerebrovascular Pt
GTEX-Y8E4	43.7555	31788	Cerebrovascular Pt
GTEX-Y8LW	36.2133	33855	Cerebrovascular Pt
GTEX-Y9LG	30.2102	29447	Control
GTEX-YB5K	22.6835	25124	Cerebrovascular Pt
GTEX-YEC3	27.1552	44846	Cerebrovascular Pt
GTEX-YEC4	39.5579	31349	Cerebrovascular Pt
GTEX-YECK	45.2843	39040	Control
GTEX-YFC4	41.3623	28908	Control
GTEX-YJ8O	49.0693	29226	Control
GTEX-Z9EW	37.7281	26524	Cerebrovascular Pt
GTEX-ZA64	33.735	32281	Control
GTEX-ZC5H	43.0058	30168	Control
GTEX-ZDTS	42.9088	34317	Control
GTEX-ZDTT	38.0438	23720	Cerebrovascular Pt
GTEX-ZDXO	39.5427	25279	Cerebrovascular Pt
GTEX-ZDYS	34.9852	25265	Cerebrovascular Pt
GTEX-ZF28	47.3091	33260	Control
GTEX-ZF29	37.7535	34267	Cerebrovascular Pt
GTEX-ZF2S	39.4748	36560	Control
GTEX-ZG7Y	32.1446	38809	Cerebrovascular Pt
GTEX-ZLWG	33.3274	33531	Cerebrovascular Pt
GTEX-ZP4G	30.1548	29647	Control
GTEX-ZPIC	39.793	24537	Cerebrovascular Pt
GTEX-ZQUD	36.8545	32224	Cerebrovascular Pt
GTEX-ZTPG	22.7014	20034	Control
GTEX-ZVT2	35.558	27105	Cerebrovascular Pt
GTEX-ZVZP	37.7343	21018	Cerebrovascular Pt
GTEX-ZYFD	45.3161	30007	Cerebrovascular Pt
GTEX-ZYFG	37.4805	28871	Control

[truncated: 3 more sheets: 4B, 4C, 4D]
